# Supplementary material for: Toward a systems-level understanding of gene regulatory, protein interaction, and metabolic networks in cyanobacteria
Source: Front Genet. 2014 Jul 2;5:191. doi: 10.3389/fgene.2014.00191 (PMC4079066; doi:10.3389/fgene.2014.00191)
Supplement: Supplementary file 1 [file DataSheet1.XLSX]

## Sheet:  (23-April-2014)
Supplementary Table 1. Information on the number of full genomes and Pubmed Central entries for different taxonomic groups of cyanobacteria obtained from the NCBI taxonomy browser (http://www.ncbi.nlm.nih.gov/Taxonomy/Browser/wwwtax.cgi) on 23 April 2014.
Taxonomic Classification	Number of Full Genomes in NCBI	Number of PubMed Central entries
Cyanobacteria	103	12783
Gloeobacteria	2	509
Gloeobacter	2	497
Gloeobacter kilaueensis JS1	1	N.D.
Gloeobacter violaceus 1 442	1	442
Gloeobacter violaceus PCC 7421	1	21
Nostocales	20	3970
Microchaetaceae	3	178
Microchaete	1	117
Microchaete sp. PCC 7126	1	N.D.
Tolypothrix	2	77
[Scytonema hofmanni] UTEX 2349	1	N.D.
Tolypothrix sp. PCC 7601	1	5
Nostocaceae	13	3767
Anabaena	3	2578
Anabaena cylindrica PCC 7122	1	N.D.
Anabaena variabilis ATCC 29413	1	30
Anabaena sp. 90	1	N.D.
Aphanizomenon	N.D.	243
Cylindrospermopsis	1	144
Cylindrospermopsis raciborskii CS-505	1	N.D.
Cylindrospermum	2	51
Cylindrospermum stagnale PCC 7417	1	1
Cylindrospermum sp. A1345	1	N.D.
Desmonostoc	N.D.	84
Dolichospermum	1	100
Dolichospermum circinale	1	62
Nodularia	1	238
Nodularia spumigena CCY9414	1	6
Nostoc	2	1828
Nostoc punctiforme PCC 73102	1	22
Nostoc sp. PCC 7120	1	57
Raphidiopsis	1	54
Raphidiopsis brookii D9	1	1
Richelia	1	24
Trichormus	1	52
'Nostoc azollae' 0708	1	4
Rivulariaceae	3	220
Calothrix	2	187
Calothrix sp. PCC 6303	1	N.D.
Calothrix rhizosoleniae SC01	1	N.D.
Rivularia	1	21
Rivularia sp. PCC 7116	1	N.D.
Scytonemataceae	1	97
Scytonema	1	94
Scytonema hofmanni	1	21
Oscillatoriophycideae	60	9102
Chroococcales	26	7710
Acaryochloris	2	179
Acaryochloris marina MBIC11017	1	9
Acaryochloris sp. CCMEE 5410	1	N.D.
Aphanocapsa	N.D.	55
Aphanothece	N.D.	99
Candidatus Atelocyanobacterium	1	N.D.
Chamaesiphon	2	14
Crocosphaera	1	187
Cyanobacterium	3	5
Cyanobium	2	72
Cyanothece	1	382
Dactylococcopsis	1	11
Geminocystis	1	N.D.
Gloeocapsa	1	50
Gloeothece	1	62
Halothece cluster	1	26
Merismopedia	N.D.	108
Microcystis	2	766
Pannus	N.D.	68
Rubidibacter	1	1
Synechococcus	3	3799
Synechocystis	1	4080
Synechocystis sp. PCC 6803	1	123
Thermosynechococcus	2	638
Oscillatoriales	34	2532
Arthrospira	3	463
Coleofasciculus	1	96
Crinalium	1	3
Geitlerinema	1	43
Leptolyngbya	4	264
Lyngbya	3	462
Microcoleus	2	168
Moorea	1	186
Nodosilinea	1	6
Oscillatoria	4	484
Phormidium	1	318
Planktothrix	3	272
Plectonema	1	157
Pseudanabaena	2	148
Spirulina	2	614
Symploca	N.D.	95
Trichodesmium	2	558
unclassified Oscillatoriales	2	4
Pleurocapsales	6	130
Chroococcidiopsis	2	72
Chroococcidiopsis thermalis	1	13
Dermocarpa	1	13
Pleurocapsa	1	36
Pleurocapsa minor	1	2
Pleurocapsa sp. PCC 7319	1	N.D.
Stanieria	1	4
Stanieria cyanosphaera	1	1
Xenococcus	1	7
Xenococcus sp. PCC 7305	1	N.D.
Prochlorales (prochlorophytes)	4	1484
Prochloraceae	1	128
Prochloron	1	127
Prochlorococcaceae	2	1354
Prochlorococcus	2	1354
Prochlorotrichaceae	1	59
Prochlorothrix	1	58
Stigonematales	7	278
Chlorogloeopsis	2	53
Chlorogloeopsis fritschii	2	21
Fischerella	3	84
Fischerella muscicola	1	28
Fischerella thermalis	1	1
Fischerella sp. JSC-11	1	N.D.
Fischerella sp. PCC 9339	1	N.D.
Fischerella sp. PCC 9431	1	N.D.
Fischerella sp. PCC 9605	1	N.D.
Mastigocladopsis	1	1
Mastigocladopsis repens	1	N.D.
Mastigocladus	N.D.	106
Mastigocladus laminosus	N.D.	101
Mastigocoleus	1	4
Mastigocoleus testarum	1	2
unclassified Cyanobacteria	2	4
cyanobacterium str. Missouri	1	N.D.
cyanobacterium str. Texas	1	N.D.
environmental samples	1	N.D.
uncultured cyanobacterium	1	N.D.
