# Supplementary material for: Toward a systems-level understanding of gene regulatory, protein interaction, and metabolic networks in cyanobacteria
Source: Front Genet. 2014 Jul 2;5:191. doi: 10.3389/fgene.2014.00191 (PMC4079066; doi:10.3389/fgene.2014.00191)
Supplement: Supplementary file 2 [file DataSheet2.XLSX]

## Sheet: Synechocystis 6803 GTS
Suplementary Table 2A. Key for Synechocystis sp. GT-S, PCC 6803 gene IDs in the KEGG, UniProt, IMG, and CyanoBase databases.
uniprot_acc	orf id	genename	kid	ko	definition	cyanobase	cyanobase_def	uniprot_acc	uniprot_def	ec_num	start_pos	pos	length	IMG_ID	Gene_ID	Cyanobase_ID	Others
NA	rnpB	NA	syn:rnpB	NA	RNase P RNA subunit	NA	NA	NA	NA	NA	153057	153057..153655	NA	SYNGTS_nc0001	rnpB	rnpB	1 rnpB; RNA subunit of RNase P; K01978 M1 RNA
NA	NA	NA	NA	NA	NA	NA	NA	NA	NA	NA	NA	NA	NA	SYNGTS_t0001	trnP	rpoDI	trnP; tRNA-Pro; K14232 tRNA Pro
NA	16S_rRNA-1	NA	syn:16S_rRNA-1	K01977	16S ribosomal RNA	NA	NA	NA	NA	NA	2452187	complement(2452187..2453675)	NA	SYNGTS_r0003	rrn16Sa	rrn16Sa	rrn16Sa; 16S ribosomal RNA; K01977 16S ribosomal RNA
NA	16S_rRNA-2	NA	syn:16S_rRNA-2	K01977	16S ribosomal RNA	NA	NA	NA	NA	NA	3325053	3325053..3326541	NA	SYNGTS_r0004	rrn16Sb	rrn16Sb	rrn16Sb; 16S ribosomal RNA; K01977 16S ribosomal RNA
NA	23S_rRNA-1	NA	syn:23S_rRNA-1	K01980	23S ribosomal RNA	NA	NA	NA	NA	NA	2448839	complement(2448839..2451721)	NA	SYNGTS_r0002	rrn23Sa	rrn23Sa	rrn23Sa; 23S ribosomal RNA; K01980 23S ribosomal RNA
NA	23S_rRNA-2	NA	syn:23S_rRNA-2	K01980	23S ribosomal RNA	NA	NA	NA	NA	NA	3327007	3327007..3329889	NA	SYNGTS_r0005	rrn23Sb	rrn23Sb	rrn23Sb; 23S ribosomal RNA; K01980 23S ribosomal RNA
NA	5S_rRNA-1	NA	syn:5S_rRNA-1	K01985	5S ribosomal RNA	NA	NA	NA	NA	NA	2448648	complement(2448648..2448766)	NA	SYNGTS_r0001	rrn5Sa	rrn5Sa	rrn5Sa; 5S ribosomal RNA; K01985 5S ribosomal RNA
NA	5S_rRNA-2	NA	syn:5S_rRNA-2	K01985	5S ribosomal RNA	NA	NA	NA	NA	NA	3329962	3329962..3330080	NA	SYNGTS_r0006	rrn5Sb	rrn5Sb	rrn5Sb; 5S ribosomal RNA; K01985 5S ribosomal RNA
P74773	sgl0001	NA	syn:sgl0001	NA	hypothetical protein	NA	hypothetical protein	P74773	Sgl0001 protein.	NA	2816991	complement(2816991..2817110)	39	SYNGTS_2532	sgl0001	sgl0001	sgl0001; hypothetical protein
P72716	sgl0002	NA	syn:sgl0002	NA	hypothetical protein	NA	hypothetical protein	P72716	Sgl0002 protein.	NA	159812	complement(159812..159961)	49	SYNGTS_0147	sgl0002	sgl0002	sgl0002; hypothetical protein
Q55683	sll0002	ponA	syn:sll0002	NA	penicillin-binding protein 1A	NA	penicillin-binding protein	Q55683	Penicillin-binding protein 1A.	NA	2501221	complement(2501221..2503803)	860	SYNGTS_2244	ponA	sll0002	ponA; penicillin-binding protein 1A
Q55680	sll0005	NA	syn:sll0005	NA	hypothetical protein	NA	hypothetical protein	Q55680	Hypothetical protein sll0005.	NA	2495493	complement(2495493..2497538)	681	SYNGTS_2241	sll0005	sll0005	sll0005; ABC1-like
Q55679	sll0006	aspC, aat	syn:sll0006	K00837	N-succinyldiaminopimelate aminotransferase	NA	putative aminotransferase	Q55679	Aspartate aminotransferase.	2.6.1.-	2494205	complement(2494205..2495389)	394	SYNGTS_2240	aspC	sll0006	aspC; aspartate aminotransferase; K10206 LL-diaminopimelate aminotransferase [EC:2.6.1.83]
Q55678	sll0007	NA	syn:sll0007	NA	hypothetical protein	NA	hypothetical protein	Q55678	Sll0007 protein.	NA	2493578	complement(2493578..2494153)	191	SYNGTS_2239	sll0007	sll0007	sll0007; hypothetical protein
Q55677	sll0008	NA	syn:sll0008	NA	hypothetical protein	NA	NA	Q55677	Sll0008 protein.	NA	2493033	complement(2493033..2493542)	169	SYNGTS_2238	sll0008	sll0008	sll0008; hypothetical protein
Q55675	sll0010	NA	syn:sll0010	K07495	hypothetical protein	NA	NA	Q55675	Sll0010 protein.	NA	2489484	complement(2489484..2489864)	126	SYNGTS_2236	sll0010	sll0010	sll0010; hypothetical protein
Q57495	sll0012	ISY523f, IS5Sc	syn:sll0012	K07492	putative transposase gene of IS5 family insertion sequence ISY523f (IS5Sc)	NA	putative transposase	Q57495	Transposase (IS5Sc transposase).	NA	2482743	complement(2482743..2483528)	261	SYNGTS_2230	sll0012	sll0012	sll0012; transposase
Q55666	sll0016	mltA	syn:sll0016	K08304	membrane-bound lytic transglycosylase A	NA	probable membrane-bound lytic transglycosylase A	Q55666	Membrane-bound lytic transglycosylase A.	3.2.1.-	2473645	complement(2473645..2474796)	383	SYNGTS_2221	mltA	sll0016	mltA; membrane-bound lytic transglycosylase A; K08304 membrane-bound lytic murein transglycosyla
Q55665	sll0017	hemL, gsa	syn:sll0017	K01845	glutamate-1-semialdehyde 2,1-aminomutase	hemL	glutamate-1-semialdehyde aminomutase	Q55665	Glutamate-1-semialdehyde 2,1-aminomutase (EC 5.4.3.8) (GSA) (Glutamate-1-semialdehyde aminotransferase) (GSA-AT).	5.4.3.8	2471954	complement(2471954..2473255)	433	SYNGTS_2220	hemL	sll0017	hemL; glutamate-1-semialdehyde 2,1-aminomutase; K01845 glutamate-1-semialdehyde 2,1-aminomutase
Q55664	sll0018	cbbA, cfxA, fbaA, fda	syn:sll0018	K01624	fructose-1,6-bisphosphate aldolase class II	NA	fructose-bisphosphate aldolase	Q55664	Fructose-bisphosphate aldolase class 2 (EC 4.1.2.13) (Fructose- bisphosphate aldolase class II) (FBP aldolase).	4.1.2.13	2470591	complement(2470591..2471670)	359	SYNGTS_2219	fbaA	sll0018	fbaA; fructose-1,6-bisphosphate aldolase; K01624 fructose-bisphosphate aldolase, class II [EC:4.
Q55663	sll0019	dxr	syn:sll0019	K00099	1-deoxy-D-xylulose 5-phosphate reductoisomerase	NA	1-deoxy-d-xylulose 5-phosphate reductoisomerase	Q55663	1-deoxy-D-xylulose 5-phosphate reductoisomerase (EC 1.1.1.267) (DXP reductoisomerase) (1-deoxyxylulose-5-phosphate reductoisomerase) (2-C- methyl-D-erythritol 4-phosphate synthase).	1.1.1.267	2469245	complement(2469245..2470429)	394	SYNGTS_2218	sll0019	sll0019	sll0019; hypothetical protein; K00099 1-deoxy-D-xylulose-5-phosphate reductoisomerase [EC:1.1.1.
Q55662	sll0020	clpC	syn:sll0020	K03696	ATP-dependent Clp protease ATPase subunit	clpC	ATP-dependent Clp protease regulatory subunit	Q55662	ATP-dependent Clp protease regulatory subunit.	NA	2466407	complement(2466407..2468872)	821	SYNGTS_2217	clpC	sll0020	clpC; ATP-dependent Clp protease regulatory subunit; K03696 ATP-dependent Clp protease ATP-bindi
Q55661	sll0021	NA	syn:sll0021	K03547	hypothetical protein	NA	probable exonuclease	Q55661	Sll0021 protein.	NA	2465076	complement(2465076..2466326)	416	SYNGTS_2216	sll0021	sll0021	sll0021; hypothetical protein; K03547 exonuclease SbcD
Q55659	sll0022	NA	syn:sll0022	NA	hypothetical protein	NA	NA	Q55659	Sll0022 protein.	NA	2463555	complement(2463555..2464304)	249	SYNGTS_2214	sll0022	sll0022	sll0022; hypothetical protein
Q55658	sll0023	NA	syn:sll0023	NA	hypothetical protein	NA	hypothetical protein	Q55658	Sll0023 protein.	NA	2462212	complement(2462212..2463555)	447	SYNGTS_2213	sll0023	sll0023	sll0023; hypothetical protein
Q55657	sll0024	NA	syn:sll0024	NA	hypothetical protein	NA	NA	Q55657	Sll0024 protein.	NA	2461358	complement(2461358..2462179)	273	SYNGTS_2212	sll0024	sll0024	sll0024; hypothetical protein
Q55465	sll0026	ndhF4	syn:sll0026	K05577	NADH dehydrogenase I chain L, involved in constitutive low-affinity CO2 uptake	ndhF4	NADH dehydrogenase subunit 5	Q55465	NADH dehydrogenase subunit 5.	1.6.5.3	3178231	complement(3178231..3180135)	634	SYNGTS_2846	ndhF4	sll0026	ndhF4; NADH dehydrogenase subunit 5; K05577 NAD(P)H-quinone oxidoreductase subunit 5 [EC:1.6.5.3
Q55464	sll0027	ndhD4	syn:sll0027	K05575	NADH dehydrogenase I chain M, involved in constitutive low-affinity CO2 uptake	ndhD4	NADH dehydrogenase subunit 4	Q55464	NADH dehydrogenase subunit 4.	1.6.5.3	3176543	complement(3176543..3178066)	507	SYNGTS_2845	ndhD4	sll0027	ndhD4; NADH dehydrogenase subunit 4; K05575 NAD(P)H-quinone oxidoreductase subunit 4 [EC:1.6.5.3
Q55459	sll0030	cmpR	syn:sll0030	NA	cmp operon transcriptional regulator, LysR family protein	cmpR	transcriptional regulator CmpR	Q55459	CmpR.	NA	3167887	complement(3167887..3168801)	304	SYNGTS_2839	cmpR	sll0030	cmpR; LysR family transcriptional regulator
Q55456	sll0031	NA	syn:sll0031	NA	hypothetical protein	NA	hypothetical protein	Q55456	Sll0031 protein.	NA	3164404	complement(3164404..3165591)	395	SYNGTS_2836	sll0031	sll0031	sll0031; hypothetical protein
Q55455	sll0033	crtH	syn:sll0033	K09835	carotene isomerase	NA	hypothetical protein	Q55455	Sll0033 protein.	5.-.-.-	3162738	complement(3162738..3164243)	501	SYNGTS_2835	sll0033	sll0033	sll0033; hypothetical protein; K09835 prolycopene isomerase [EC:5.2.1.13]
Q55454	sll0034	NA	syn:sll0034	NA	hypothetical protein	NA	putative carboxypeptidase	Q55454	Sll0034 protein.	NA	3161899	complement(3161899..3162675)	258	SYNGTS_2834	sll0034	sll0034	sll0034; hypothetical protein
Q55452	sll0036	NA	syn:sll0036	K01734 K07029	hypothetical protein	NA	hypothetical protein	Q55452	Hypothetical protein sll0036.	4.2.3.3	3159350	complement(3159350..3160651)	433	SYNGTS_2832	sll0036	sll0036	sll0036; hypothetical protein
Q55451	sll0037	cbiX	syn:sll0037	K03795	sirohydrochlorin cobaltochelatase	NA	hypothetical protein	Q55451	Sirohydrochlorin cobaltochelatase (EC 4.99.1.3) (CbiXL).	4.99.1.3	3158106	complement(3158106..3159116)	336	SYNGTS_2831	sll0037	sll0037	sll0037; hypothetical protein; K03795 sirohydrochlorin cobaltochelatase [EC:4.99.1.3]
Q55448	sll0038	pixG, pisG, taxP1, rer1, cheY, rre36	syn:sll0038	K11522	two-component response regulator (PatA subfamily)	NA	two-component response regulator PatA subfamily	Q55448	PatA subfamily.	NA	3153452	complement(3153452..3154660)	402	SYNGTS_2827	sll0038	sll0038	sll0038; PatA subfamily protein PixG/PisG/TaxP1/Rer1/Rre36; K11522 two-component system, chemota
Q55447	sll0039	pixH, pisH, cheY, rre35	syn:sll0039	K11523	two-component response regulator (CheY subfamily)	NA	two-component response regulator CheY subfamily	Q55447	CheY subfamily.	NA	3152955	complement(3152955..3153314)	119	SYNGTS_2826	sll0039	sll0039	sll0039; CheY subfamily protein PixH/PisH/Rre35; K11523 two-component system, chemotaxis family,
Q55446	sll0040	pixI, pisI	syn:sll0040	K11524	positive phototaxis protein, homologous to chemotaxis protein CheW	NA	similar to chemotaxis protein CheW	Q55446	Sll0040 protein.	NA	3152239	complement(3152239..3152682)	147	SYNGTS_2825	sll0040	sll0040	sll0040; hypothetical protein; K11524 positive phototaxis protein PixI
Q55445	sll0041	pixJ1, pisJ1, taxD1, tsr, cheD	syn:sll0041	K11525	phytochrome-like photoreceptor protein for positive phototaxis; homologous to methyl-accepting chemotaxis protein	NA	probable methyl-accepting chemotaxis protein	Q55445	Hypothetical methyl-accepting chemotaxis protein sll0041.	NA	3148975	complement(3148975..3151977)	1000	SYNGTS_2824	pixJ1	sll0041	pixJ1; phytochrome-like photoreceptor protein for positive phototaxis; K11525 methyl-accepting c
Q55444	sll0042	pixJ2, pisJ2, tar, cheM, test	syn:sll0042	K11525	methyl-accepting chemotaxis protein for positive phototaxis	NA	probable methyl-accepting chemotaxis protein	Q55444	Methyl-accepting chemotaxis protein II.	NA	3148438	complement(3148438..3148929)	163	SYNGTS_2823	tar	sll0042	tar; methyl-accepting chemotaxis protein II
Q55443	sll0043	pixL, taxAY1, cheA, hik18	syn:sll0043	K11526	positive phototaxis protein, homologous to chemotaxis protein CheA, two-component hybrid histidine kinase	NA	two-component hybrid sensor and regulator	Q55443	CheA like protein.	NA	3144213	complement(3144213..3148421)	1402	SYNGTS_2822	sll0043	sll0043	sll0043; CheA like protein Hik18; K11526 two-component system, chemotaxis family, sensor histidi
Q55442	sll0044	NA	syn:sll0044	NA	hypothetical protein	NA	NA	Q55442	Sll0044 protein.	NA	3143696	complement(3143696..3144181)	161	SYNGTS_2821	sll0044	sll0044	sll0044; hypothetical protein; K03408 purine-binding chemotaxis protein CheW
Q55440	sll0045	spsA, sps	syn:sll0045	K00696	sucrose phosphate synthase	sps	sucrose phosphate synthase	Q55440	Sucrose phosphate synthase.	2.4.1.14	3140713	complement(3140713..3142875)	720	SYNGTS_2819	sps	sll0045	sps; sucrose phosphate synthase; K00696 sucrose-phosphate synthase [EC:2.4.1.14]
Q55438	sll0047	ycf12	syn:sll0047	NA	hypothetical protein	NA	hypothetical protein	Q55438	Protein ycf12.	NA	3140045	complement(3140045..3140326)	93	SYNGTS_2817	sll0047	sll0047	sll0047; hypothetical protein
Q55437	sll0048	NA	syn:sll0048	NA	hypothetical protein	NA	NA	Q55437	Sll0048 protein.	NA	3138917	complement(3138917..3139855)	312	SYNGTS_2816	sll0048	sll0048	sll0048; hypothetical protein
Q55162	sll0051	NA	syn:sll0051	NA	hypothetical protein	NA	hypothetical protein	Q55162	Sll0051 protein.	NA	2600012	complement(2600012..2600491)	159	SYNGTS_2337	sll0051	sll0051	sll0051; hypothetical protein
Q55160	sll0053	accC, fabG	syn:sll0053	K01946 K01961	acetyl-CoA carboxylase, biotin carboxylase subunit	accC	biotin carboxylase	Q55160	Biotin carboxylase.	6.3.4.14 6.4.1.2	2597851	complement(2597851..2599197)	448	SYNGTS_2335	accC	sll0053	accC; biotin carboxylase; K01961 acetyl-CoA carboxylase, biotin carboxylase subunit [EC:6.4.1.2
Q55159	sll0055	NA	syn:sll0055	K01412	processing protease	NA	processing protease	Q55159	Processing protease.	3.4.24.64	2595280	complement(2595280..2596566)	428	SYNGTS_2333	sll0055	sll0055	sll0055; processing protease
Q59978	sll0057	grpE	syn:sll0057	K03687	heat shock protein	grpE	heat shock protein GrpE	Q59978	Protein grpE (HSP-70 cofactor).	NA	2588884	complement(2588884..2589633)	249	SYNGTS_2328	grpE	sll0057	grpE; heat shock protein GrpE; K03687 molecular chaperone GrpE
Q55154	sll0058	dnaK1, dnaK	syn:sll0058	K04043	DnaK protein 1, heat shock protein 70, molecular chaperone	dnaK	DnaK protein	Q55154	Chaperone protein dnaK1 (Heat shock protein 70-1) (Heat shock 70 kDa protein 1) (HSP70-1).	NA	2586572	complement(2586572..2588650)	692	SYNGTS_2327	dnaK	sll0058	dnaK; DnaK protein; K04043 molecular chaperone DnaK
Q55153	sll0060	NA	syn:sll0060	NA	hypothetical protein	NA	hypothetical protein	Q55153	UPF0118 membrane protein sll0060.	NA	2585489	complement(2585489..2586523)	344	SYNGTS_2326	sll0060	sll0060	sll0060; hypothetical protein
Q55148	sll0062	NA	syn:sll0062	NA	hypothetical protein	NA	hypothetical protein	Q55148	Sll0062 protein.	NA	2581944	complement(2581944..2582315)	123	SYNGTS_2321	sll0062	sll0062	sll0062; hypothetical protein
Q55147	sll0063	NA	syn:sll0063	NA	hypothetical protein	NA	hypothetical protein	Q55147	UPF0118 membrane protein sll0063.	NA	2580710	complement(2580710..2581897)	395	SYNGTS_2320	sll0063	sll0063	sll0063; hypothetical protein
Q55146	sll0064	NA	syn:sll0064	K02030	periplasmic protein, putative polar amino acid transport system substrate-binding protein	NA	binding protein of ABC transporter component	Q55146	Sll0064 protein.	NA	2579308	complement(2579308..2580135)	275	SYNGTS_2318	sll0064	sll0064	sll0064; hypothetical protein; K02030 polar amino acid transport system substrate-binding protei
Q55141	sll0065	ilvN	syn:sll0065	K01653	acetolactate synthase small subunit	ilvN	acetolactate synthase small subunit	Q55141	Acetolactate synthase small subunit (EC 2.2.1.6) (AHAS) (Acetohydroxy- acid synthase small subunit) (ALS).	2.2.1.6	2575344	complement(2575344..2575862)	172	SYNGTS_2312	ilvN	sll0065	ilvN; acetolactate synthase; K01653 acetolactate synthase I/III small subunit [EC:2.2.1.6]
Q55140	sll0066	NA	syn:sll0066	NA	hypothetical protein	NA	NA	Q55140	Sll0066 protein.	NA	2574297	complement(2574297..2575244)	315	SYNGTS_2311	sll0066	sll0066	sll0066; hypothetical protein
Q55139	sll0067	gst, parB	syn:sll0067	K00799	glutathione S-transferase	NA	glutathione S-transferase	Q55139	Glutathione S-transferase.	2.5.1.18	2573649	complement(2573649..2574203)	184	SYNGTS_2310	gst	sll0067	gst; glutathione S-transferase; K00799 glutathione S-transferase [EC:2.5.1.18]
Q55138	sll0068	NA	syn:sll0068	NA	hypothetical protein	NA	NA	Q55138	Sll0068 protein.	NA	2569772	complement(2569772..2573401)	1209	SYNGTS_2309	sll0068	sll0068	sll0068; hypothetical protein
Q55137	sll0069	NA	syn:sll0069	K07395	hypothetical protein	NA	hypothetical protein	Q55137	Sll0069 protein.	NA	2568975	complement(2568975..2569745)	256	SYNGTS_2308	sll0069	sll0069	sll0069; hypothetical protein; K07395 putative proteasome-type protease
Q55135	sll0070	purU, tgs	syn:sll0070	K01433	formyltetrahydrofolate deformylase	purU	phosphoribosylglycinamide formyltransferase	Q55135	Formyltetrahydrofolate deformylase (EC 3.5.1.10) (Formyl-FH(4) hydrolase).	3.5.1.10	2567237	complement(2567237..2568091)	284	SYNGTS_2306	purU	sll0070	purU; phosphoribosylglycinamide formyltransferase; K01433 formyltetrahydrofolate deformylase [EC
Q55134	sll0071	NA	syn:sll0071	NA	hypothetical protein	NA	hypothetical protein	Q55134	Sll0071 protein.	NA	2566142	complement(2566142..2567143)	333	SYNGTS_2305	sll0071	sll0071	sll0071; hypothetical protein
Q55133	sll0072	NA	syn:sll0072	NA	hypothetical protein	NA	hypothetical protein	Q55133	Sll0072 protein.	NA	2565427	complement(2565427..2566110)	227	SYNGTS_2304	sll0072	sll0072	sll0072; hypothetical protein
Q55806	sll0078	thrS	syn:sll0078	K01868	threonyl-tRNA synthetase	thrS	threonyl-tRNA synthetase	Q55806	Threonyl-tRNA synthetase (EC 6.1.1.3) (Threonine--tRNA ligase) (ThrRS).	6.1.1.3	2891201	complement(2891201..2893012)	603	SYNGTS_2597	thrS	sll0078	thrS; threonyl-tRNA synthetase; K01868 threonyl-tRNA synthetase [EC:6.1.1.3]
P54899	sll0080	argC	syn:sll0080	K00145	N-acetyl-gamma-glutamyl-phosphate reductase	argC	N-acetyl-gamma-glutamyl-phosphate reductase	P54899	N-acetyl-gamma-glutamyl-phosphate reductase (EC 1.2.1.38) (AGPR) (N- acetyl-glutamate semialdehyde dehydrogenase) (NAGSA dehydrogenase).	1.2.1.38	2889265	complement(2889265..2890320)	351	SYNGTS_2595	argC	sll0080	argC; N-acetyl-gamma-glutamyl-phosphate reductase; K00145 N-acetyl-gamma-glutamyl-phosphate redu
Q55800	sll0082	NA	syn:sll0082	NA	hypothetical protein	NA	hypothetical protein	Q55800	Sll0082 protein.	NA	2883920	complement(2883920..2884276)	118	SYNGTS_2590	sll0082	sll0082	sll0082; hypothetical protein
Q55797	sll0083	gmhA	syn:sll0083	K03271	phosphoheptose isomerase	NA	phosphoheptose isomerase	Q55797	Phosphoheptose isomerase (EC 5.3.1.-) (Sedoheptulose 7-phosphate isomerase).	5.-.-.-	2879965	complement(2879965..2880549)	194	SYNGTS_2587	gmhA	sll0083	gmhA; phosphoheptose isomerase; K03271 D-sedoheptulose 7-phosphate isomerase [EC:5.3.1.28]
Q55796	sll0084	hisB	syn:sll0084	NA	imidazoleglycerol-phosphate dehydratase	NA	putative phosphatase	Q55796	Imidazoleglycerol-phosphate dehydratase; histidinol-phosphatase.	NA	2879286	complement(2879286..2879771)	161	SYNGTS_2586	hisB	sll0084	hisB; imidazoleglycerol-phosphate dehydratase; K03273 D-glycero-D-manno-heptose 1,7-bisphosphate
Q55795	sll0085	NA	syn:sll0085	NA	hypothetical protein	NA	NA	Q55795	Sll0085 protein.	NA	2878078	complement(2878078..2879289)	403	SYNGTS_2585	sll0085	sll0085	sll0085; hypothetical protein
Q55794	sll0086	NA	syn:sll0086	K01551	arsenical pump-driving ATPase	NA	putative arsenical pump-driving ATPase	Q55794	Putative arsenical pump-driving ATPase (EC 3.6.3.16) (Arsenite- translocating ATPase) (Arsenical resistance ATPase) (Arsenite- transporting ATPase).	3.6.3.16	2876845	complement(2876845..2878035)	396	SYNGTS_2584	sll0086	sll0086	sll0086; hypothetical protein; K01551 arsenite-transporting ATPase [EC:3.6.3.16]
Q55789	sll0088	sufR	syn:sll0088	K09012	putative transcriptional regulator	NA	hypothetical protein	Q55789	Sll0088 protein.	NA	2870696	complement(2870696..2871418)	240	SYNGTS_2579	sll0088	sll0088	sll0088; hypothetical protein; K09012 DeoR family transcriptional regulator, suf operon transcri
Q55893	sll0092	ISY391c	syn:sll0092	NA	putative transposase gene of IS4 family insertion sequence ISY391c	NA	putative transposase	Q55893	Transposase.	NA	2998239	complement(2998239..2998925)	228	SYNGTS_2693	sll0092	sll0092	sll0092; transposase
Q55885	sll0094	hik37	syn:sll0094	K00936	two-component sensor histidine kinase	NA	two-component sensor histidine kinase	Q55885	Sensor protein.	2.7.3.-	2990525	complement(2990525..2991898)	457	SYNGTS_2685	sll0094	sll0094	sll0094; sensory transduction histidine kinase Hik37
Q55884	sll0095	NA	syn:sll0095	NA	ABC1-like protein	NA	hypothetical protein	Q55884	Hypothetical protein sll0095.	NA	2988807	complement(2988807..2990402)	531	SYNGTS_2684	sll0095	sll0095	sll0095; hypothetical protein
Q55883	sll0096	NA	syn:sll0096	NA	hypothetical protein	NA	hypothetical protein	Q55883	Sll0096 protein.	NA	2987263	complement(2987263..2988609)	448	SYNGTS_2683	sll0096	sll0096	sll0096; hypothetical protein
Q55880	sll0098	NA	syn:sll0098	K06941	hypothetical protein	NA	hypothetical protein	Q55880	UPF0063 protein sll0098.	2.1.1.-	2983695	complement(2983695..2984747)	350	SYNGTS_2680	sll0098	sll0098	sll0098; hypothetical protein; K06941 23S rRNA (adenine2503-C2)-methyltransferase [EC:2.1.1.192]
Q55879	sll0099	cobL,cbiE/cbiT	syn:sll0099	K00595	precorrin-6y C5, 15-methyltransferase (decarboxylating)	cobL	precorrin-6y c5,15-methyltransferase	Q55879	Precorrin-6y methylase.	1.-.-.- 2.1.1.132	2982289	complement(2982289..2983566)	425	SYNGTS_2679	cbiE	sll0099	cbiE; precorrin-6y C5,15-methyltransferase (decarboxylating); K00595 precorrin-6Y C5,15-methyltr
P54984	sll0100	ama	syn:sll0100	NA	N-acyl-L-amino acid amidohydrolase	NA	N-acyl-L-amino acid amidohydrolase	P54984	Hypothetical protein sll0100.	NA	2981009	complement(2981009..2982190)	393	SYNGTS_2678	ama	sll0100	ama; N-acyl-L-amino acid amidohydrolase
Q55878	sll0101	NA	syn:sll0101	NA	hypothetical protein	NA	NA	Q55878	Sll0101 protein.	NA	2980659	complement(2980659..2980967)	102	SYNGTS_2677	sll0101	sll0101	sll0101; hypothetical protein
Q55875	sll0102	NA	syn:sll0102	NA	conserved hypothetical protein	NA	hypothetical protein	Q55875	Sll0102 protein.	NA	2977086	complement(2977086..2978162)	358	SYNGTS_2674	sll0102	sll0102	sll0102; hypothetical protein
Q55874	sll0103	NA	syn:sll0103	K07114	hypothetical protein	NA	hypothetical protein	Q55874	Hypothetical protein sll0103.	NA	2975741	complement(2975741..2977003)	420	SYNGTS_2673	sll0103	sll0103	sll0103; hypothetical protein; K07114 Ca-activated chloride channel homolog
Q55872	sll0107	eda, hga	syn:sll0107	K01625	2-dehydro-3-deoxyphosphogluconate aldolase / 4-hydroxy-2-oxoglutarate aldolase	NA	KHG/KDPG aldolase	Q55872	4-hydroxy-2-oxoglutarate aldolase.	4.1.2.14 4.1.3.16	2971475	complement(2971475..2972023)	182	SYNGTS_2670	eda	sll0107	eda; 2-dehydro-3-deoxyphosphogluconate aldolase; K01625 2-dehydro-3-deoxyphosphogluconate aldola
P54147	sll0108	amt1	syn:sll0108	NA	ammonium/methylammonium permease	amt1	ammonium/methylammonium permease	P54147	Putative ammonium transporter sll0108.	NA	2969677	complement(2969677..2971200)	507	SYNGTS_2669	amt1	sll0108	amt1; ammonium/methylammonium permease; K03320 ammonium transporter, Amt family
Q55869	sll0109	aroH	syn:sll0109	K06208	chorismate mutase	aroH	chorismate mutase	Q55869	Chorismate mutase.	5.4.99.5	2966154	complement(2966154..2966537)	127	SYNGTS_2666	aroH	sll0109	aroH; chorismate mutase; K06208 chorismate mutase [EC:5.4.99.5]
P74469	sll0135	NA	syn:sll0135	K00772	putative 5'-methylthioadenosine phosphorylase	NA	5'-methylthioadenosine phosphorylase	P74469	Sll0135 protein.	2.4.2.28	2208778	complement(2208778..2209734)	318	SYNGTS_1998	sll0135	sll0135	sll0135; hypothetical protein; K00772 5'-methylthioadenosine phosphorylase [EC:2.4.2.28]
P74468	sll0136	pepP	syn:sll0136	K01262	aminopeptidase P	NA	aminopeptidase P	P74468	Aminopeptidase P.	3.4.11.9	2207370	complement(2207370..2208695)	441	SYNGTS_1997	pepP	sll0136	pepP; aminopeptidase P; K01262 Xaa-Pro aminopeptidase [EC:3.4.11.9]
NA	sll0140	NA	syn:sll0140	NA	NA	NA	NA	NA	NA	NA	2202701	complement(2202701..2202877)	58	NA	NA	NA	NA
P74462	sll0141	NA	syn:sll0141	NA	putative HlyD family secretion protein	NA	hypothetical protein	P74462	Sll0141 protein.	NA	2201147	complement(2201147..2202550)	467	SYNGTS_1992	sll0141	sll0141	sll0141; hypothetical protein
P74461	sll0142	NA	syn:sll0142	NA	cation efflux system protein CzcA	NA	probable cation efflux system protein	P74461	Cation or drug efflux system protein.	NA	2197732	complement(2197732..2200959)	1075	SYNGTS_1991	sll0142	sll0142	sll0142; cation or drug efflux system protein
P74457	sll0144	pyrH, smbA	syn:sll0144	K09903	uridine monophosphate kinase	pyrH	uridine monophosphate kinase	P74457	Uridylate kinase (EC 2.7.4.-) (UK) (Uridine monophosphate kinase) (UMP kinase).	2.7.4.22	2192668	complement(2192668..2193450)	260	SYNGTS_1987	pyrH	sll0144	pyrH; uridine monophosphate kinase; K09903 uridylate kinase [EC:2.7.4.22]
P74456	sll0145	frr, rrf	syn:sll0145	K02838	ribosome releasing factor	rrf	RNA-binding protein	P74456	Ribosome recycling factor (Ribosome-releasing factor) (RRF).	NA	2192133	complement(2192133..2192681)	182	SYNGTS_1986	frr	sll0145	frr; ribosome releasing factor; K02838 ribosome recycling factor
P74455	sll0146	natC	syn:sll0146	K11955	ABC-type neutral amino acid transport system permease protein	natC	Integral membrane protein of the ABC-type, Nat permease for neutral amino acids	P74455	High-affinity branched-chain amino acid transport protein; BraE.	NA	2190933	complement(2190933..2192051)	372	SYNGTS_1985	sll0146	sll0146	sll0146; high-affinity branched-chain amino acid transport protein BraE; K11955 neutral amino ac
P74454	sll0147	NA	syn:sll0147	NA	hypothetical protein	NA	hypothetical protein	P74454	Sll0147 protein.	NA	2188230	complement(2188230..2190236)	668	SYNGTS_1984	sll0147	sll0147	sll0147; hypothetical protein; K14605 lycopene cyclase CruA [EC:5.5.1.19]
P74453	sll0148	NA	syn:sll0148	NA	hypothetical protein	NA	hypothetical protein	P74453	Sll0148 protein.	NA	2185870	complement(2185870..2188077)	735	SYNGTS_1983	sll0148	sll0148	sll0148; hypothetical protein
P74452	sll0149	NA	syn:sll0149	NA	hypothetical protein	NA	hypothetical protein	P74452	Sll0149 protein.	NA	2184030	complement(2184030..2185784)	584	SYNGTS_1982	sll0149	sll0149	sll0149; hypothetical protein
Q55575	sll0154	NA	syn:sll0154	NA	hypothetical protein	NA	hypothetical protein	Q55575	UPF0052 protein sll0154.	NA	2337062	complement(2337062..2338450)	462	SYNGTS_2115	sll0154	sll0154	sll0154; hypothetical 35.6 kD protein
Q55572	sll0156	NA	syn:sll0156	NA	hypothetical protein	NA	NA	Q55572	Sll0156 protein.	NA	2334877	complement(2334877..2335503)	208	SYNGTS_2112	sll0156	sll0156	sll0156; hypothetical protein
Q55571	sll0157	NA	syn:sll0157	NA	hypothetical protein	NA	hypothetical protein	Q55571	Sll0157 protein.	NA	2334042	complement(2334042..2334812)	256	SYNGTS_2111	sll0157	sll0157	sll0157; hypothetical protein
P52981	sll0158	glgB	syn:sll0158	K00700	1,4-alpha-glucan branching enzyme	glgB	1,4-alpha-glucan branching enzyme	P52981	1,4-alpha-glucan branching enzyme (EC 2.4.1.18) (Glycogen branching enzyme) (BE) (1,4-alpha-D-glucan:1,4-alpha-D-glucan 6-glucosyl- transferase).	2.4.1.18	2331505	complement(2331505..2333817)	770	SYNGTS_2110	glgB	sll0158	glgB; 1,4-alpha-glucan-branching protein; K00700 1,4-alpha-glucan branching enzyme [EC:2.4.1.18]
Q55570	sll0160	NA	syn:sll0160	NA	hypothetical protein	NA	hypothetical protein	Q55570	Sll0160 protein.	NA	2330788	complement(2330788..2331462)	224	SYNGTS_2109	sll0160	sll0160	sll0160; hypothetical protein
Q55567	sll0161	ISY523p	syn:sll0161	K07492	putative transposase gene of IS5 family insertion sequence ISY523p	NA	putative transposase	Q55567	Transposase.	NA	2328393	complement(2328393..2328695)	100	SYNGTS_2105	sll0161	sll0161	sll0161; transposase
Q55564	sll0162	NA	syn:sll0162	NA	hypothetical protein	NA	hypothetical protein	Q55564	Sll0162 protein.	NA	2325045	complement(2325045..2325629)	194	SYNGTS_2102	sll0162	sll0162	sll0162; hypothetical protein
Q55563	sll0163	NA	syn:sll0163	NA	beta transducin-like protein	NA	WD-repeat protein	Q55563	Hypothetical WD repeat protein sll0163.	NA	2319555	complement(2319555..2324636)	1693	SYNGTS_2101	sll0163	sll0163	sll0163; beta transducin-like protein
Q55562	sll0166	cobA/hemD	syn:sll0166	K13542	bifunctional uroporphyrinogen-III C-methyltransferase/uroporphyrinogen-III synthase	hemD	porphyrin biosynthesis protein HemD	Q55562	Uroporphyrin-III synthase.	2.1.1.107 4.2.1.75	2318011	complement(2318011..2319627)	538	SYNGTS_2100	hemD	sll0166	hemD; uroporphyrin-III synthase; K13542 uroporphyrinogen III methyltransferase / synthase [EC:2.
Q55561	sll0167	NA	syn:sll0167	NA	hypothetical protein	NA	NA	Q55561	Sll0167 protein.	NA	2317536	complement(2317536..2318030)	164	SYNGTS_2099	sll0167	sll0167	sll0167; hypothetical protein
Q55560	sll0168	NA	syn:sll0168	NA	hypothetical protein	NA	hypothetical protein	Q55560	Sll0168 protein.	NA	2317112	complement(2317112..2317447)	111	SYNGTS_2098	sll0168	sll0168	sll0168; hypothetical protein
Q55559	sll0169	NA	syn:sll0169	NA	hypothetical protein	NA	cell division protein Ftn2 homolog	Q55559	Sll0169 protein.	NA	2314780	complement(2314780..2316924)	714	SYNGTS_2097	sll0169	sll0169	sll0169; hypothetical protein
P22358	sll0170	dnaK2, dnaK	syn:sll0170	K04043	DnaK protein 2, heat shock protein 70, molecular chaperone	dnaK	DnaK protein	P22358	Chaperone protein dnaK2 (Heat shock protein 70-2) (Heat shock 70 kDa protein 2) (HSP70-2).	NA	2312664	complement(2312664..2314574)	636	SYNGTS_2096	dnaK	sll0170	dnaK; DnaK protein; K04043 molecular chaperone DnaK
P54261	sll0171	gcvT	syn:sll0171	K00605	glycine decarboxylase T-protein	NA	probable aminomethyltransferase	P54261	Aminomethyltransferase (EC 2.1.2.10) (Glycine cleavage system T protein).	2.1.2.10	2311377	complement(2311377..2312495)	372	SYNGTS_2095	gcvT	sll0171	gcvT; glycine cleavage system aminomethyltransferase; K00605 aminomethyltransferase [EC:2.1.2.10
Q55558	sll0172	NA	syn:sll0172	NA	periplasmic protein, function unknown	NA	NA	Q55558	Sll0172 protein.	NA	2310533	complement(2310533..2310991)	152	SYNGTS_2094	sll0172	sll0172	sll0172; hypothetical protein
Q55557	sll0173	vgb	syn:sll0173	NA	virginiamycin B hydrolase, periplasmic protein	NA	hypothetical protein	Q55557	Virginiamycin B hydrolase; Vgb.	NA	2309413	complement(2309413..2310471)	352	SYNGTS_2093	sll0173	sll0173	sll0173; hypothetical protein
Q55556	sll0174	NA	syn:sll0174	K02030	putative polar amino acid transport system substrate-binding protein	NA	hypothetical protein	Q55556	Sll0174 protein.	NA	2308517	complement(2308517..2309371)	284	SYNGTS_2092	sll0174	sll0174	sll0174; hypothetical protein; K02030 polar amino acid transport system substrate-binding protei
Q55555	sll0175	NA	syn:sll0175	K07137	ORF1	NA	hypothetical protein	Q55555	Putative; ORF1.	NA	2306850	complement(2306850..2308472)	540	SYNGTS_2091	sll0175	sll0175	sll0175; hypothetical protein; K07137
Q55554	sll0176	NA	syn:sll0176	NA	hypothetical protein	NA	hypothetical protein	Q55554	Sll0176 protein.	NA	2305907	complement(2305907..2306230)	107	SYNGTS_2089	sll0176	sll0176	sll0176; hypothetical protein
Q55553	sll0177	NA	syn:sll0177	NA	hypothetical protein	NA	hypothetical protein	Q55553	Sll0177 protein.	NA	2304558	complement(2304558..2305886)	442	SYNGTS_2088	sll0177	sll0177	sll0177; hypothetical protein
Q55359	sll0178	NA	syn:sll0178	NA	hypothetical protein	NA	hypothetical protein	Q55359	Sll0178 protein.	NA	2755703	complement(2755703..2759662)	1319	SYNGTS_2477	sll0178	sll0178	sll0178; hypothetical protein
Q55778	sll0179	gltX	syn:sll0179	K01885	glutamyl-tRNA synthetase	gltX	glutamyl-tRNA synthetase	Q55778	Glutamyl-tRNA synthetase (EC 6.1.1.17) (Glutamate--tRNA ligase) (GluRS).	6.1.1.17	2741674	complement(2741674..2743125)	483	SYNGTS_2466	gltX	sll0179	gltX; glutamyl-tRNA synthetase; K01885 glutamyl-tRNA synthetase [EC:6.1.1.17]
Q55776	sll0180	NA	syn:sll0180	NA	putative HlyD family secretion protein	NA	hypothetical protein	Q55776	Sll0180 protein.	NA	2739149	complement(2739149..2740654)	501	SYNGTS_2464	sll0180	sll0180	sll0180; hypothetical protein
Q55775	sll0181	NA	syn:sll0181	NA	hypothetical protein	NA	NA	Q55775	Sll0181 protein.	NA	2737929	complement(2737929..2738552)	207	SYNGTS_2462	sll0181	sll0181	sll0181; hypothetical protein
Q55774	sll0182	NA	syn:sll0182	K02471	putative MDR (multidrug resistance) family ABC transporter	NA	ABC transporter ATP-binding protein	Q55774	Hypothetical ABC transporter ATP-binding protein sll0182.	NA	2735806	complement(2735806..2737791)	661	SYNGTS_2461	sll0182	sll0182	sll0182; ABC transporter; K02471 putative ATP-binding cassette transporter
Q55773	sll0183	NA	syn:sll0183	NA	hypothetical protein	NA	hypothetical protein	Q55773	Sll0183 protein.	NA	2734522	complement(2734522..2735301)	259	SYNGTS_2459	sll0183	sll0183	sll0183; hypothetical protein
Q59996	sll0184	sigC, rpoD	syn:sll0184	K03087	probable RNA polymerase sigma-C factor	sigC	group2 RNA polymerase sigma factor SigC	Q59996	Probable RNA polymerase sigma-C factor.	NA	2731560	complement(2731560..2732774)	404	SYNGTS_2456	rpoD	sll0184	rpoD; RNA polymerase sigma factor; K03087 RNA polymerase nonessential primary-like sigma factor
Q55770	sll0185	NA	syn:sll0185	K09942	hypothetical protein	NA	hypothetical protein	Q55770	Sll0185 protein.	NA	2728812	complement(2728812..2730071)	419	SYNGTS_2454	sll0185	sll0185	sll0185; hypothetical protein; K09942 hypothetical protein
Q55762	sll0188	NA	syn:sll0188	NA	hypothetical protein	NA	NA	Q55762	Sll0188 protein.	NA	2720729	complement(2720729..2722234)	501	SYNGTS_2446	sll0188	sll0188	sll0188; hypothetical protein
Q55761	sll0189	NA	syn:sll0189	K07460	hypothetical protein	NA	hypothetical protein	Q55761	UPF0102 protein sll0189.	NA	2720250	complement(2720250..2720702)	150	SYNGTS_2445	sll0189	sll0189	sll0189; hypothetical protein; K07460 putative endonuclease
P22039	sll0191	NA	syn:sll0191	NA	hypothetical protein	NA	NA	P22039	Hypothetical PKHD-type hydroxylase sll0191 (EC 1.14.11.-) (ORF60-3).	NA	2537896	complement(2537896..2538645)	249	SYNGTS_2275	sll0191	sll0191	sll0191; hypothetical protein
Q55704	sll0192	NA	syn:sll0192	NA	hypothetical protein	NA	hypothetical protein	Q55704	Sll0192 protein.	NA	2535487	complement(2535487..2536758)	423	SYNGTS_2272	sll0192	sll0192	sll0192; hypothetical protein
P54086	sll0194	tatC, ycf43	syn:sll0194	K03118	Sec-independent protein translocase component TatC	NA	putative sec-independent protein translocase	P54086	Hypothetical protein sll0194.	NA	2531666	complement(2531666..2532430)	254	SYNGTS_2268	ycf43	sll0194	ycf43; hypothetical protein; K03118 sec-independent protein translocase protein TatC
Q55701	sll0195	NA	syn:sll0195	K01338	putative ATP-dependent protease	NA	probable ATP-dependent protease	Q55701	ATP-dependent proteinase; BsgA.	3.4.21.53	2530968	complement(2530968..2531612)	214	SYNGTS_2267	sll0195	sll0195	sll0195; ATP-dependent proteinase BsgA; K01338 ATP-dependent Lon protease [EC:3.4.21.53]
Q55699	sll0198	NA	syn:sll0198	NA	hypothetical protein	NA	hypothetical protein	Q55699	Sll0198 protein.	NA	2528160	complement(2528160..2528735)	191	SYNGTS_2265	sll0198	sll0198	sll0198; hypothetical protein
P21697	sll0199	petE	syn:sll0199	K02638	plastocyanin	petE	plastocyanin	P21697	Plastocyanin precursor.	NA	2525827	complement(2525827..2526207)	126	SYNGTS_2263	petE	sll0199	petE; plastocyanin; K02638 plastocyanin
Q55697	sll0200	ISY100s	syn:sll0200	K07494	putative transposase gene of IS630 family insertion sequence ISY100s	NA	putative transposase	Q55697	Transposase.	NA	2525061	complement(2525061..2525420)	119	SYNGTS_2262	sll0200	sll0200	sll0200; transposase
Q55696	sll0201	ISY100s	syn:sll0201	K07494	putative transposase gene of IS630 family insertion sequence ISY100s	NA	putative transposase	Q55696	Transposase.	NA	2524573	complement(2524573..2525067)	164	SYNGTS_2261	sll0201	sll0201	sll0201; transposase
Q55694	sll0202	gidA	syn:sll0202	K03495	glucose inhibited division protein A	NA	glucose inhibited division protein	Q55694	tRNA uridine 5-carboxymethylaminomethyl modification enzyme gidA (Glucose-inhibited division protein A).	NA	2521830	complement(2521830..2523737)	635	SYNGTS_2259	gidA	sll0202	gidA; glucose inhibited division protein A; K03495 tRNA uridine 5-carboxymethylaminomethyl modif
Q55692	sll0204	gidA	syn:sll0204	K04094	glucose inhibited division protein A	NA	glucose inhibited division protein	Q55692	tRNA uridine 5-carboxymethylaminomethyl modification enzyme gid.	NA	2516814	complement(2516814..2518184)	456	SYNGTS_2257	gidA	sll0204	gidA; glucose inhibited division protein A; K04094 methylenetetrahydrofolate--tRNA-(uracil-5-)-m
Q55691	sll0205	NA	syn:sll0205	NA	hypothetical protein	NA	hypothetical protein	Q55691	Sll0205 protein.	NA	2516150	complement(2516150..2516527)	125	SYNGTS_2255	sll0205	sll0205	sll0205; hypothetical protein
Q55689	sll0207	rfbA	syn:sll0207	K00973	glucose-1-phosphate thymidylyltransferase	rfbA	glucose-1-phosphate thymidylyltransferase	Q55689	Glucose-1-phosphate thymidylyltransferase.	2.7.7.24	2512467	complement(2512467..2513648)	393	SYNGTS_2253	rfbA	sll0207	rfbA; glucose-1-phosphate thymidylyltransferase; K00973 glucose-1-phosphate thymidylyltransferas
Q55688	sll0208	NA	syn:sll0208	NA	hypothetical protein	NA	hypothetical protein	Q55688	Sll0208 protein.	NA	2511514	complement(2511514..2512209)	231	SYNGTS_2252	sll0208	sll0208	sll0208; hypothetical protein; K14331 fatty aldehyde decarbonylase [EC:4.1.99.5]
Q55687	sll0209	NA	syn:sll0209	NA	hypothetical protein	NA	hypothetical protein	Q55687	Sll0209 protein.	NA	2510273	complement(2510273..2511295)	340	SYNGTS_2251	sll0209	sll0209	sll0209; hypothetical protein; K14330 fatty aldehyde-generating acyl-ACP reductase [EC:1.2.1.80]
Q55684	sll0210	NA	syn:sll0210	K06153	putative undecaprenol kinase	NA	bacitracin resistance protein	Q55684	Undecaprenyl-diphosphatase (EC 3.6.1.27) (Undecaprenyl pyrophosphate phosphatase) (Bacitracin resistance protein).	3.6.1.27	2507382	complement(2507382..2508362)	326	SYNGTS_2247	sll0210	sll0210	sll0210; hypothetical protein; K06153 undecaprenyl-diphosphatase [EC:3.6.1.27]
P72724	sll0216	NA	syn:sll0216	K07566	hypothetical protein	NA	hypothetical protein	P72724	Sll0216 protein.	NA	169934	complement(169934..170566)	210	SYNGTS_0156	sll0216	sll0216	sll0216; hypothetical protein
P72723	sll0217	NA	syn:sll0217	NA	potential FMN-protein	NA	flavoprotein	P72723	Putative diflavin flavoprotein A 2 (EC 1.-.-.-).	NA	166416	complement(166416..168152)	578	SYNGTS_0154	sll0217	sll0217	sll0217; potential FMN-protein
P72722	sll0218	NA	syn:sll0218	NA	hypothetical protein	NA	hypothetical protein	P72722	Sll0218 protein.	NA	165871	complement(165871..166389)	172	SYNGTS_0153	sll0218	sll0218	sll0218; hypothetical protein
P72721	sll0219	NA	syn:sll0219	K00540	potential FMN-protein	NA	flavoprotein	P72721	Putative diflavin flavoprotein A 4 (EC 1.-.-.-).	1.-.-.-	164037	complement(164037..165821)	594	SYNGTS_0152	sll0219	sll0219	sll0219; potential FMN-protein
P72720	sll0220	glmS	syn:sll0220	K00820	glucosamine--fructose-6-phosphate aminotransferase	glmS	L-glutamine:D-fructose-6-P amidotransferase	P72720	(EC 2.6.1.16) (Hexosephosphate aminotransferase) (D-fructose-6- phosphate amidotransferase) (GFAT) (L-glutamine-D-fructose-6-phosphate amidotransferase) (Glucosamine-6-phosphate synthase).	2.6.1.16	161768	complement(161768..163663)	631	SYNGTS_0151	glmS	sll0220	glmS; L-glutamine:D-fructose-6-P amidotransferase; K00820 glucosamine--fructose-6-phosphate amin
P72719	sll0221	bcp	syn:sll0221	K03564	bacterioferritin comigratory protein	NA	bacterioferritin comigratory protein	P72719	Bacterioferritin comigratory protein.	1.11.1.15	161088	complement(161088..161642)	184	SYNGTS_0150	bcp	sll0221	bcp; bacterioferritin comigratory protein; K03564 peroxiredoxin Q/BCP [EC:1.11.1.15]
P72715	sll0222	phoA	syn:sll0222	NA	alkaline phosphatase	NA	putative purple acid phosphatase	P72715	Alkaline phosphatase.	NA	158757	complement(158757..159737)	326	SYNGTS_0146	phoA	sll0222	phoA; alkaline phosphatase
P72714	sll0223	ndhB	syn:sll0223	K05573	NADH dehydrogenase I chain N	ndhB	NADH dehydrogenase subunit 2	P72714	NAD(P)H-quinone oxidoreductase chain 2 (EC 1.6.5.-) (NAD(P)H dehydrogenase I, chain 2) (NDH-1, chain 2).	1.6.5.3	157050	complement(157050..158615)	521	SYNGTS_0145	ndhB	sll0223	ndhB; NADH dehydrogenase subunit 2; K05573 NAD(P)H-quinone oxidoreductase subunit 2 [EC:1.6.5.3]
P72707	sll0224	NA	syn:sll0224	K02030	putative polar amino acid transport system substrate-binding protein	NA	amino-acid ABC transporter binding protein	P72707	Sll0224 protein.	NA	152154	complement(152154..153050)	298	SYNGTS_0138	sll0224	sll0224	sll0224; hypothetical protein; K02030 polar amino acid transport system substrate-binding protei
P72706	sll0225	NA	syn:sll0225	NA	hypothetical protein	NA	NA	P72706	Sll0225 protein.	NA	150594	complement(150594..152132)	512	SYNGTS_0137	sll0225	sll0225	sll0225; hypothetical protein
P72705	sll0226	ycf4	syn:sll0226	NA	involved in accumulation of photosystem I complex	ycf4	photosystem I assembly related protein	P72705	Photosystem I assembly protein ycf4.	NA	149889	complement(149889..150455)	188	SYNGTS_0136	ycf4	sll0226	ycf4; photosystem I assembly protein Ycf4
P72704	sll0227	ppiB	syn:sll0227	K03768	peptidyl-prolyl cis-trans isomerase B, periplasmic protein.	NA	peptidyl-prolyl cis-trans isomerase	P72704	Probable peptidyl-prolyl cis-trans isomerase sll0227 precursor (EC 5.2.1.8) (PPIase) (Rotamase).	5.2.1.8	148943	complement(148943..149683)	246	SYNGTS_0135	ppiB	sll0227	ppiB; peptidyl-prolyl cis-trans isomerase B; K03768 peptidyl-prolyl cis-trans isomerase B (cyclo
P72703	sll0228	speB1, bcp	syn:sll0228	K01480	agmatinase	speB1	arginase	P72703	Agmatinase 1 (EC 3.5.3.11) (Agmatine ureohydrolase 1) (AUH 1).	3.5.3.11	148022	complement(148022..148942)	306	SYNGTS_0134	sll0228	sll0228	sll0228; arginase; K01480 agmatinase [EC:3.5.3.11]
P72699	sll0230	NA	syn:sll0230	NA	hypothetical protein	NA	hypothetical protein	P72699	UPF0045 protein sll0230.	NA	145164	complement(145164..145469)	101	SYNGTS_0130	sll0230	sll0230	sll0230; hypothetical protein
P73902	sll0236	NA	syn:sll0236	NA	hypothetical protein	NA	NA	P73902	Sll0236 protein.	NA	1536117	complement(1536117..1537793)	558	SYNGTS_1390	sll0236	sll0236	sll0236; hypothetical protein
P73900	sll0237	NA	syn:sll0237	K02012	putative ABC-type iron transport system substrate-binding protein	NA	NA	P73900	Sll0237 protein.	NA	1534548	complement(1534548..1535579)	343	SYNGTS_1388	sll0237	sll0237	sll0237; hypothetical protein; K02012 iron(III) transport system substrate-binding protein
P73899	sll0238	NA	syn:sll0238	K02011	putative ABC-type iron transport system permease protein	NA	NA	P73899	Sll0238 protein.	NA	1532944	complement(1532944..1534548)	534	SYNGTS_1387	sll0238	sll0238	sll0238; hypothetical protein; K02011 iron(III) transport system permease protein
P73898	sll0240	NA	syn:sll0240	K02010	putative ABC-type iron transport system ATP-binding protein	NA	ABC transporter ATP-binding protein	P73898	ABC transporter.	3.6.3.30	1532301	complement(1532301..1532957)	218	SYNGTS_1386	sll0240	sll0240	sll0240; ABC transporter; K02010 iron(III) transport system ATP-binding protein [EC:3.6.3.30]
P73897	sll0241	NA	syn:sll0241	NA	hypothetical protein	NA	NA	P73897	Sll0241 protein.	NA	1531264	complement(1531264..1532286)	340	SYNGTS_1385	sll0241	sll0241	sll0241; hypothetical protein
P73896	sll0242	NA	syn:sll0242	NA	hypothetical protein	NA	NA	P73896	Sll0242 protein.	NA	1528472	complement(1528472..1531261)	929	SYNGTS_1384	sll0242	sll0242	sll0242; hypothetical protein
P73895	sll0243	NA	syn:sll0243	NA	hypothetical protein	NA	NA	P73895	Sll0243 protein.	NA	1527171	complement(1527171..1528421)	416	SYNGTS_1383	sll0243	sll0243	sll0243; hypothetical protein
P73887	sll0244	galE, galD	syn:sll0244	K01784	UDP-glucose 4-epimerase	NA	UDP-glucose 4-epimerase	P73887	UDP-glucose 4-epimerase.	5.1.3.2	1521210	complement(1521210..1522226)	338	SYNGTS_1375	galE	sll0244	galE; UDP-glucose 4-epimerase; K01784 UDP-glucose 4-epimerase [EC:5.1.3.2]
P73886	sll0245	NA	syn:sll0245	K06942	hypothetical protein	NA	probable GTP binding protein	P73886	Sll0245 protein.	NA	1520009	complement(1520009..1521100)	363	SYNGTS_1374	ychF	sll0245	ychF; hypothetical protein; K06942
Q55274	sll0247	isiA	syn:sll0247	NA	iron-stress induced chlorophyll-binding protein	isiA	iron-stress chlorophyll-binding protein	Q55274	Iron stress-induced chlorophyll-binding protein (CP43').	NA	1517576	complement(1517576..1518604)	342	SYNGTS_1372	isiA	sll0247	isiA; iron-stress chlorophyll-binding protein
P27319	sll0248	isiB	syn:sll0248	K03839	flavodoxin	isiB	flavodoxin	P27319	Flavodoxin.	NA	1516659	complement(1516659..1517171)	170	SYNGTS_1371	isiB	sll0248	isiB; flavodoxin FldA; K03839 flavodoxin I
P73883	sll0249	NA	syn:sll0249	NA	hypothetical protein	NA	hypothetical protein	P73883	Hypothetical protein sll0249.	NA	1515669	complement(1515669..1516424)	251	SYNGTS_1370	sll0249	sll0249	sll0249; hypothetical protein
P73881	sll0250	dfp	syn:sll0250	K13038	DNA/pantothenate metabolism flavoprotein homolog	NA	pantothenate metabolism flavoprotein	P73881	Coenzyme A biosynthesis bifunctional protein coaBC (DNA/pantothenate metabolism flavoprotein) [Includes: Phosphopantothenoylcysteine decarboxylase (EC 4.1.1.36) (PPCDC) (CoaC); Phosphopantothenate-- cysteine ligase (EC 6.3.2.5) (Phosphopantothenoylcysteine synthase) (PPC synthetase) (PPCS) (CoaB)].	4.1.1.36 6.3.2.5	1514130	complement(1514130..1515338)	402	SYNGTS_1368	dfp	sll0250	dfp; bifunctional phosphopantothenoylcysteine decarboxylase/phosphopantothenate synthase; K13038
P73876	sll0252	NA	syn:sll0252	NA	hypothetical protein	NA	NA	P73876	Sll0252 protein.	NA	1508482	complement(1508482..1509768)	428	SYNGTS_1362	sll0252	sll0252	sll0252; hypothetical protein
P73873	sll0253	NA	syn:sll0253	NA	hypothetical protein	NA	hypothetical protein	P73873	Sll0253 protein.	NA	1506876	complement(1506876..1507415)	179	SYNGTS_1359	sll0253	sll0253	sll0253; hypothetical protein
P73872	sll0254	CrtL(diox)	syn:sll0254	NA	bifunctional lycopene cyclase/dioxygenase	NA	probable phytoene dehydrogenase Rieske iron-sulfur component	P73872	Sll0254 protein.	NA	1504818	complement(1504818..1506770)	650	SYNGTS_1358	sll0254	sll0254	sll0254; hypothetical protein; K09879 isorenieratene synthase
P74415	sll0257	NA	syn:sll0257	K06925	hypothetical protein	NA	hypothetical protein	P74415	UPF0079 ATP-binding protein sll0257.	NA	2133549	complement(2133549..2134022)	157	SYNGTS_1944	sll0257	sll0257	sll0257; hypothetical protein; K06925 tRNA threonylcarbamoyladenosine biosynthesis protein TsaE
Q55013	sll0258	psbV	syn:sll0258	K02720	cytochrome c550	psbV	cytochrome c550	Q55013	Cytochrome c-550 precursor (Cytochrome c550) (Low-potential cytochrome c).	NA	2131616	complement(2131616..2132098)	160	SYNGTS_1941	psbV	sll0258	psbV; cytochrome c550; K02720 photosystem II cytochrome c550
P74409	sll0260	NA	syn:sll0260	K03699	hypothetical protein	NA	hypothetical protein	P74409	UPF0053 protein sll0260.	NA	2126243	complement(2126243..2127589)	448	SYNGTS_1936	sll0260	sll0260	sll0260; hemolysin; K03699 putative hemolysin
P74405	sll0261	NA	syn:sll0261	NA	putative potassium channel protein	NA	hypothetical protein	P74405	Potassium channel.	NA	2121641	complement(2121641..2123347)	568	SYNGTS_1932	sll0261	sll0261	sll0261; potassium channel
Q08871	sll0262	desD, des6	syn:sll0262	K00508	acyl-lipid desaturase (delta 6)	desD	delta-6 desaturase	Q08871	Linoleoyl-CoA desaturase (EC 1.14.19.3) (Delta(6)-desaturase).	1.14.19.3	2120067	complement(2120067..2121146)	359	SYNGTS_1931	desD	sll0262	desD; delta-6 desaturase; K00508 linoleoyl-CoA desaturase [EC:1.14.19.3]
P74404	sll0263	NA	syn:sll0263	NA	hypothetical protein	NA	NA	P74404	Sll0263 protein.	NA	2119301	complement(2119301..2120020)	239	SYNGTS_1930	sll0263	sll0263	sll0263; hypothetical protein
P74403	sll0264	NA	syn:sll0264	NA	hypothetical protein	NA	probable dioxygenase Rieske iron-sulfur component	P74403	Sll0264 protein.	NA	2118198	complement(2118198..2119286)	362	SYNGTS_1929	sll0264	sll0264	sll0264; hypothetical protein
P74402	sll0265	NA	syn:sll0265	NA	hypothetical protein	NA	NA	P74402	Sll0265 protein.	NA	2117309	complement(2117309..2118214)	301	SYNGTS_1928	sll0265	sll0265	sll0265; hypothetical protein
P74401	sll0266	NA	syn:sll0266	NA	hypothetical protein	NA	NA	P74401	Sll0266 protein.	NA	2116083	complement(2116083..2117321)	412	SYNGTS_1927	sll0266	sll0266	sll0266; hypothetical protein
P74400	sll0267	NA	syn:sll0267	NA	hypothetical protein	NA	NA	P74400	Sll0267 protein.	NA	2111141	complement(2111141..2115742)	1533	SYNGTS_1926	sll0267	sll0267	sll0267; hypothetical protein
P74399	sll0268	NA	syn:sll0268	NA	hypothetical protein	NA	hypothetical protein	P74399	Sll0268 protein.	NA	2110697	complement(2110697..2111104)	135	SYNGTS_1925	sll0268	sll0268	sll0268; hypothetical protein
P74398	sll0269	NA	syn:sll0269	NA	hypothetical protein	NA	hypothetical protein	P74398	Sll0269 protein.	NA	2110166	complement(2110166..2110579)	137	SYNGTS_1924	sll0269	sll0269	sll0269; hypothetical protein
P74397	sll0270	priA	syn:sll0270	K04066	primosomal protein N	NA	primosomal protein N'	P74397	Primosomal protein N' (EC 3.6.1.-) (ATP-dependent helicase priA) (Replication factor Y).	3.6.1.-	2107664	complement(2107664..2110159)	831	SYNGTS_1923	priA	sll0270	priA; primosomal protein N'; K04066 primosomal protein N' (replication factor Y) (superfamily II
P74395	sll0271	nusB	syn:sll0271	K03625	N utilization substance protein B	NA	N utilization substance protein B homolog	P74395	N utilization substance protein B homolog (Protein nusB).	NA	2104943	complement(2104943..2105770)	275	SYNGTS_1921	nusB	sll0271	nusB; N utilization substance protein B; K03625 N utilization substance protein B
P74394	sll0272	NA	syn:sll0272	NA	hypothetical protein	NA	hypothetical protein	P74394	Sll0272 protein.	NA	2104439	complement(2104439..2104864)	141	SYNGTS_1920	sll0272	sll0272	sll0272; hypothetical protein
P74393	sll0273	nhaS2	syn:sll0273	K03316	Na+/H+ exchanger	NA	Na+/H+ antiporter	P74393	Na+/H+ exchanger.	NA	2102769	complement(2102769..2104391)	540	SYNGTS_1919	sll0273	sll0273	sll0273; Na+/H+ exchanger; K03316 monovalent cation:H+ antiporter, CPA1 family
P74392	sll0274	NA	syn:sll0274	NA	hypothetical protein	NA	hypothetical protein	P74392	Sll0274 protein.	NA	2101977	complement(2101977..2102567)	196	SYNGTS_1918	sll0274	sll0274	sll0274; hypothetical protein
Q55917	sll0280	NA	syn:sll0280	NA	hypothetical protein	NA	NA	Q55917	Sll0280 protein.	NA	3030725	complement(3030725..3031828)	367	SYNGTS_2717	sll0280	sll0280	sll0280; hypothetical protein
Q55916	sll0281	NA	syn:sll0281	NA	hypothetical protein	NA	NA	Q55916	Sll0281 protein.	NA	3029483	complement(3029483..3030655)	390	SYNGTS_2716	sll0281	sll0281	sll0281; hypothetical protein
Q55915	sll0282	NA	syn:sll0282	NA	hypothetical protein	NA	NA	Q55915	Sll0282 protein.	NA	3028501	complement(3028501..3029481)	326	SYNGTS_2715	sll0282	sll0282	sll0282; hypothetical protein
Q55913	sll0283	NA	syn:sll0283	NA	hypothetical protein	NA	hypothetical protein	Q55913	Sll0283 protein.	NA	3024508	complement(3024508..3025746)	412	SYNGTS_2713	sll0283	sll0283	sll0283; hypothetical protein
Q55912	sll0284	NA	syn:sll0284	K06915	hypothetical protein	NA	hypothetical protein	Q55912	Sll0284 protein.	NA	3022532	complement(3022532..3024271)	579	SYNGTS_2712	sll0284	sll0284	sll0284; hypothetical protein; K06915
Q55911	sll0286	ycf52	syn:sll0286	NA	ycf52-like protein	NA	hypothetical protein	Q55911	Ycf52-like protein.	NA	3021893	complement(3021893..3022408)	171	SYNGTS_2711	sll0286	sll0286	sll0286; hypothetical protein
NA	sll0288	minC	syn:sll0288	K03610	septum site-determining protein MinC	minC	septum site-determining protein MinC	NA	NA	NA	3008508	complement(3008508..3009251)	247	SYNGTS_2701	minC	sll0288	minC; septum site-determining protein MinC; K03610 septum site-determining protein MinC
Q55900	sll0289	minD	syn:sll0289	K03609	septum site-determining protein MinD	minD	septum site-determining protein MinD	Q55900	Septum site-determining protein minD (Cell division inhibitor minD).	NA	3007631	complement(3007631..3008431)	266	SYNGTS_2700	minD	sll0289	minD; septum site-determining protein MinD; K03609 septum site-determining protein MinD
Q55898	sll0290	ppk	syn:sll0290	K00937	polyphosphate kinase	ppk	polyphosphate kinase	Q55898	Polyphosphate kinase (EC 2.7.4.1) (Polyphosphoric acid kinase) (ATP- polyphosphate phosphotransferase).	2.7.4.1	3004454	complement(3004454..3006640)	728	SYNGTS_2698	ppk	sll0290	ppk; polyphosphate kinase; K00937 polyphosphate kinase [EC:2.7.4.1]
Q55547	sll0293	NA	syn:sll0293	NA	hypothetical protein	NA	NA	Q55547	Sll0293 protein.	NA	2298606	complement(2298606..2299118)	170	SYNGTS_2082	sll0293	sll0293	sll0293; hypothetical protein
Q55546	sll0294	NA	syn:sll0294	NA	hypothetical protein	NA	hypothetical protein	Q55546	Sll0294 protein.	NA	2297368	complement(2297368..2298570)	400	SYNGTS_2081	sll0294	sll0294	sll0294; hypothetical protein
Q55543	sll0295	NA	syn:sll0295	NA	hypothetical protein	NA	hypothetical protein	Q55543	Sll0295 protein.	NA	2291091	complement(2291091..2291897)	268	SYNGTS_2078	sll0295	sll0295	sll0295; hypothetical protein
Q55539	sll0296	NA	syn:sll0296	NA	hypothetical protein	NA	hypothetical protein	Q55539	Unidentified open reading frame.	NA	2286186	complement(2286186..2286746)	186	SYNGTS_2071	sll0296	sll0296	sll0296; hypothetical protein
Q55538	sll0297	NA	syn:sll0297	K06962	hypothetical protein	NA	hypothetical protein	Q55538	Sll0297 protein.	NA	2285410	complement(2285410..2285997)	195	SYNGTS_2070	sll0297	sll0297	sll0297; hypothetical protein; K06962
Q55537	sll0298	NA	syn:sll0298	K09928	hypothetical protein	NA	hypothetical protein	Q55537	Sll0298 protein.	NA	2284791	complement(2284791..2285423)	210	SYNGTS_2069	sll0298	sll0298	sll0298; hypothetical protein; K09928 hypothetical protein
Q55532	sll0300	ribC	syn:sll0300	K00793	riboflavin synthase alpha chain	ribC	riboflavin synthase alpha chain	Q55532	Riboflavin synthase alpha chain.	2.5.1.9	2280267	complement(2280267..2280947)	226	SYNGTS_2064	ribC	sll0300	ribC; riboflavin synthase subunit alpha; K00793 riboflavin synthase [EC:2.5.1.9]
Q55531	sll0301	NA	syn:sll0301	NA	hypothetical protein	NA	hypothetical protein	Q55531	Sll0301 protein.	NA	2279497	complement(2279497..2280006)	169	SYNGTS_2063	sll0301	sll0301	sll0301; hypothetical protein
Q55525	sll0306	sigB, rpoD	syn:sll0306	K03087	RNA polymerase group 2 sigma factor	sigB	group2 RNA polymerase sigma factor SigB	Q55525	RNA polymerase sigma factor.	NA	2269126	complement(2269126..2270163)	345	SYNGTS_2057	rpoD	sll0306	rpoD; RNA polymerase sigma factor; K03087 RNA polymerase nonessential primary-like sigma factor
Q55656	sll0309	NA	syn:sll0309	NA	hypothetical protein	NA	NA	Q55656	Sll0309 protein.	NA	2460360	complement(2460360..2461058)	232	SYNGTS_2211	sll0309	sll0309	sll0309; hypothetical protein
Q55655	sll0310	rimI	syn:sll0310	NA	ribosomal-protein-alanine acetyltransferase	NA	hypothetical protein	Q55655	Sll0310 protein.	NA	2459374	complement(2459374..2460282)	302	SYNGTS_2210	sll0310	sll0310	sll0310; hypothetical protein
Q55652	sll0312	appB	syn:sll0312	K02033	ABC-type oligopeptide transport system permease protein	NA	probable oligopeptides ABC transporter permease protein	Q55652	OppB in a binding protein-dependent transport system.	NA	2455755	complement(2455755..2456768)	337	SYNGTS_2207	sll0312	sll0312	sll0312; OppB in a binding protein-dependent transportsystem; K02033 peptide/nickel transport sy
Q55648	sll0314	NA	syn:sll0314	NA	periplasmic protein, function unknown	NA	hypothetical protein	Q55648	Sll0314 protein.	NA	2446395	complement(2446395..2447339)	314	SYNGTS_2202	sll0314	sll0314	sll0314; hypothetical protein
Q55646	sll0315	ISY203i2, IS4Sa	syn:sll0315	K07495	putative transposase gene of IS4 family insertion sequence ISY203i2 (IS4Sa)	NA	putative transposase	Q55646	Transposase.	NA	2444743	complement(2444743..2445426)	227	SYNGTS_2200	sll0315	sll0315	sll0315; transposase
Q55644	sll0317	ISY203i1, IS4Sa	syn:sll0317	K07495	putative transposase gene of IS4 family insertion sequence ISY203i1 (IS4Sa)	NA	putative transposase	Q55644	Transposase.	NA	2443461	complement(2443461..2443859)	132	SYNGTS_2198	sll0317	sll0317	sll0317; transposase
Q57473	sll0318	NA	syn:sll0318	NA	hypothetical protein	NA	hypothetical protein	Q57473	Sll0318 protein (ORF212; Method: conceptual translation supplied by author).	NA	2440295	complement(2440295..2440933)	212	SYNGTS_2195	sll0318	sll0318	sll0318; hypothetical protein
P74789	sll0319	NA	syn:sll0319	NA	periplasmic protein, function unknown	NA	hypothetical protein	P74789	Sll0319 protein.	NA	2437922	complement(2437922..2438815)	297	SYNGTS_2193	sll0319	sll0319	sll0319; hypothetical protein
Q55641	sll0320	rnd	syn:sll0320	K03684	ribonuclease D	NA	probable ribonuclease D	Q55641	Ribonuclease D.	3.1.13.5	2437235	complement(2437235..2437888)	217	SYNGTS_2192	rnd	sll0320	rnd; ribonuclease D; K03684 ribonuclease D [EC:3.1.13.5]
Q55639	sll0321	NA	syn:sll0321	NA	hypothetical protein	NA	NA	Q55639	Sll0321 protein.	NA	2434808	complement(2434808..2436304)	498	SYNGTS_2190	sll0321	sll0321	sll0321; hypothetical protein
Q55638	sll0322	hypF	syn:sll0322	K04656	putative hydrogenase expression/formation protein HypF	hypF	hydrogenase maturation protein HypF	Q55638	Carbamoyltransferase hypF (EC 2.1.3.-) (Carbamoyl phosphate-converting enzyme hypF) ([NiFe]-hydrogenase maturation factor hypF) (Hydrogenase maturation protein hypF).	NA	2432459	complement(2432459..2434762)	767	SYNGTS_2189	hypF	sll0322	hypF; transcriptional regulatory protein HypF; K04656 hydrogenase maturation protein HypF
Q55634	sll0325	NA	syn:sll0325	NA	hypothetical protein	NA	hypothetical protein	Q55634	Sll0325 protein.	NA	2426297	complement(2426297..2427787)	496	SYNGTS_2183	sll0325	sll0325	sll0325; hypothetical protein
Q55600	sll0327	NA	syn:sll0327	NA	hypothetical protein	NA	NA	Q55600	Sll0327 protein.	NA	2389481	complement(2389481..2389900)	139	SYNGTS_2143	sll0327	sll0327	sll0327; hypothetical protein
Q55599	sll0328	NA	syn:sll0328	NA	hypothetical protein	NA	NA	Q55599	Sll0328 protein.	NA	2389062	complement(2389062..2389481)	139	SYNGTS_2142	sll0328	sll0328	sll0328; hypothetical protein
P52208	sll0329	gnd	syn:sll0329	K00033	6-phosphogluconate dehydrogenase, decarboxylating	NA	6-phosphogluconate dehydrogenase	P52208	6-phosphogluconate dehydrogenase, decarboxylating (EC 1.1.1.44).	1.1.1.44	2387424	complement(2387424..2388872)	482	SYNGTS_2141	gnd	sll0329	gnd; 6-phosphogluconate dehydrogenase; K00033 6-phosphogluconate dehydrogenase [EC:1.1.1.44]
Q55596	sll0330	NA	syn:sll0330	NA	sepiapterine reductase	NA	3-oxoacyl-[acyl-carrier protein] reductase	Q55596	3-ketoacyl-acyl carrier protein reductase.	NA	2383949	complement(2383949..2384728)	259	SYNGTS_2138	fabG	sll0330	fabG; 3-ketoacyl-ACP reductase; K00059 3-oxoacyl-[acyl-carrier protein] reductase [EC:1.1.1.100]
Q55587	sll0335	NA	syn:sll0335	NA	hypothetical protein	NA	hypothetical protein	Q55587	Hypothetical protein sll0335.	NA	2373343	complement(2373343..2374788)	481	SYNGTS_2129	sll0335	sll0335	sll0335; hypothetical protein
Q57417	sll0336	accD, ycf11, zfpA	syn:sll0336	K01963	acetyl-CoA carboxylase carboxyl transferase subunit beta	accD	acetyl-CoA carboxylase beta subunit	Q57417	Acetyl-coenzyme A carboxylase carboxyl transferase subunit beta (EC 6.4.1.2) (ACCase beta chain).	6.4.1.2	2372249	complement(2372249..2373229)	326	SYNGTS_2128	accD	sll0336	accD; acetyl-CoA carboxylase subunit beta; K01963 acetyl-CoA carboxylase carboxyl transferase su
Q55586	sll0337	phoR, hik7, sphS	syn:sll0337	K07636	phosphate sensor, two-component sensor histidine kinase	NA	two-component sensor histidine kinase	Q55586	Regulation of the phosphate regulon.	2.7.13.3	2370818	complement(2370818..2371969)	383	SYNGTS_2127	sphS	sll0337	sphS; phosphate regulon regulator SphS/Hik07; K07636 two-component system, OmpR family, phosphat
Q55580	sll0350	NA	syn:sll0350	NA	hypothetical protein	NA	hypothetical protein	Q55580	Sll0350 protein.	NA	2347500	complement(2347500..2349911)	803	SYNGTS_2121	sll0350	sll0350	sll0350; hypothetical protein
P74437	sll0354	NA	syn:sll0354	NA	hypothetical protein	NA	hypothetical protein	P74437	Sll0354 protein.	NA	2156497	complement(2156497..2156961)	154	SYNGTS_1967	sll0354	sll0354	sll0354; hypothetical protein
P74436	sll0355	NA	syn:sll0355	NA	hypothetical protein	NA	hypothetical protein	P74436	Hypothetical transport protein sll0355.	NA	2155273	complement(2155273..2156265)	330	SYNGTS_1966	sll0355	sll0355	sll0355; hypothetical protein
P74435	sll0356	trpF	syn:sll0356	K01817	N-(5'-phosphoribosyl)anthranilate isomerase	trpF	N-(5'-phosphoribosyl)anthranilate isomerase	P74435	N-(5'-phosphoribosyl)anthranilate isomerase (EC 5.3.1.24) (PRAI).	5.3.1.24	2154516	complement(2154516..2155172)	218	SYNGTS_1965	trpF	sll0356	trpF; 5'-phosphoribosyl anthranilate isomerase; K01817 phosphoribosylanthranilate isomerase [EC:
P74426	sll0359	NA	syn:sll0359	NA	hypothetical protein	NA	hypothetical protein	P74426	Sll0359 protein.	NA	2146000	complement(2146000..2146386)	128	SYNGTS_1955	sll0359	sll0359	sll0359; hypothetical protein
P74425	sll0360	NA	syn:sll0360	K07052	hypothetical protein	NA	hypothetical protein	P74425	Sll0360 protein.	NA	2144979	complement(2144979..2145812)	277	SYNGTS_1954	sll0360	sll0360	sll0360; hypothetical protein; K07052
P74424	sll0361	NA	syn:sll0361	NA	hypothetical protein	NA	hypothetical protein	P74424	Sll0361 protein.	NA	2144427	complement(2144427..2144897)	156	SYNGTS_1953	sll0361	sll0361	sll0361; hypothetical protein
P74423	sll0362	alaS, lovB	syn:sll0362	K01872	alanyl-tRNA synthetase	alaS	alanyl-tRNA synthetase	P74423	Alanyl-tRNA synthetase (EC 6.1.1.7) (Alanine--tRNA ligase) (AlaRS).	6.1.1.7	2141613	complement(2141613..2144246)	877	SYNGTS_1952	alaS	sll0362	alaS; alanyl-tRNA synthetase; K01872 alanyl-tRNA synthetase [EC:6.1.1.7]
P74420	sll0364	NA	syn:sll0364	NA	hypothetical protein	NA	hypothetical protein	P74420	Sll0364 protein.	NA	2138723	complement(2138723..2139142)	139	SYNGTS_1949	sll0364	sll0364	sll0364; hypothetical protein
Q55758	sll0368	pyrR	syn:sll0368	K02825	pyrimidine operon regulatory protein PyrR	NA	uracil phosphoribosyltransferase	Q55758	PyrR bifunctional protein [Includes: Pyrimidine operon regulatory protein; Uracil phosphoribosyltransferase (EC 2.4.2.9) (UPRTase)].	2.4.2.9	2717177	complement(2717177..2717713)	178	SYNGTS_2442	pyrR	sll0368	pyrR; pyrimidine operon regulatory protein PyrR; K02825 pyrimidine operon attenuation protein /
Q55757	sll0369	NA	syn:sll0369	NA	hypothetical protein	NA	NA	Q55757	Sll0369 protein.	NA	2716735	complement(2716735..2717163)	142	SYNGTS_2441	sll0369	sll0369	sll0369; hypothetical protein
Q55756	sll0370	carB, pyrA	syn:sll0370	K01955	carbamoyl-phosphate synthase large chain	pyrA	carbamoyl-phosphate synthase, pyrimidine-specific, large chain	Q55756	Carbamoyl-phosphate synthase large chain (EC 6.3.5.5) (Carbamoyl- phosphate synthetase ammonia chain).	6.3.5.5	2713371	complement(2713371..2716688)	1105	SYNGTS_2440	carB	sll0370	carB; carbamoyl-phosphate synthase,pyrimidine-specific, large chain; K01955 carbamoyl-phosphate
Q55755	sll0371	NA	syn:sll0371	NA	hypothetical protein	NA	NA	Q55755	Sll0371 protein.	NA	2711740	complement(2711740..2713305)	521	SYNGTS_2439	sll0371	sll0371	sll0371; hypothetical protein
Q55754	sll0372	NA	syn:sll0372	NA	hypothetical protein	NA	hypothetical protein	Q55754	Sll0372 protein.	NA	2710511	complement(2710511..2711107)	198	SYNGTS_2437	sll0372	sll0372	sll0372; hypothetical protein
P54902	sll0373	proA	syn:sll0373	K00147	glutamate-5-semialdehyde dehydrogenase	proA	gamma-glutamyl phosphate reductase	P54902	Probable gamma-glutamyl phosphate reductase (GPR) (EC 1.2.1.41) (Glutamate-5-semialdehyde dehydrogenase) (Glutamyl-gamma-semialdehyde dehydrogenase) (GSA dehydrogenase).	1.2.1.41	2709084	complement(2709084..2710385)	433	SYNGTS_2436	proA	sll0373	proA; gamma-glutamyl phosphate reductase; K00147 glutamate-5-semialdehyde dehydrogenase [EC:1.2.
Q55753	sll0374	urtE, braG, livF, livG	syn:sll0374	K11963	ABC-type urea transport system ATP-binding protein	NA	probable branched chain ABC transporter ATP-binding protein	Q55753	High-affinity branched-chain amino acid transport ATP-binding protein.	NA	2708257	complement(2708257..2709006)	249	SYNGTS_2435	urtE	sll0374	urtE; urea transport system ATP-binding protein; K11963 urea transport system ATP-binding protei
NA	sll0375	NA	syn:sll0375	NA	NA	NA	NA	NA	NA	NA	2706534	complement(2706534..2706953)	139	NA	NA	NA	NA
Q55751	sll0376	NA	syn:sll0376	NA	hypothetical protein	NA	NA	Q55751	Sll0376 protein.	NA	2705678	complement(2705678..2705983)	101	SYNGTS_2433	sll0376	sll0376	sll0376; hypothetical protein
Q55750	sll0377	mfd	syn:sll0377	K03723	transcription-repair coupling factor	NA	transcription-repair coupling factor	Q55750	Transcription-repair coupling factor (EC 3.6.1.-) (TRCF) (ATP- dependent helicase mfd).	3.6.1.-	2701931	complement(2701931..2705419)	1162	SYNGTS_2432	mfd	sll0377	mfd; transcription-repair coupling factor; K03723 transcription-repair coupling factor (superfam
Q55749	sll0378	cobA	syn:sll0378	K02303	uroporphyrin-III C-methyltransferase	cobA	uroporphyrin-III C-methyltransferase	Q55749	Uroporphyrin-III C-methyltransferase (EC 2.1.1.107) (Urogen III methylase) (SUMT) (Uroporphyrinogen III methylase) (UROM).	2.1.1.107	2700944	complement(2700944..2701735)	263	SYNGTS_2431	cobA	sll0378	cobA; uroporphyrin-III C-methyltransferase; K02303 uroporphyrin-III C-methyltransferase [EC:2.1.
Q55746	sll0379	lpxA	syn:sll0379	K00677	acyl-[acyl-carrier-protein]-UDP-N-acetylglucosam ine o-acyltransferase	NA	acyl-[acyl-carrier-protein]--UDP-N-acetylglucosamine o-acyltransferase	Q55746	Acyl-[acyl-carrier-protein]--UDP-N-acetylglucosamine O-acyltransferase (EC 2.3.1.129) (UDP-N-acetylglucosamine acyltransferase).	2.3.1.129	2698258	complement(2698258..2699145)	295	SYNGTS_2428	lpxA	sll0379	lpxA; acyl-[acyl-carrier-protein]--UDP-N-acetylglucosamine O-acyltransferase; K00677 UDP-N-acety
Q55745	sll0380	rfbW	syn:sll0380	NA	mannosyl transferase	NA	probable glycosyltransferase	Q55745	Mannosyl transferase.	NA	2697151	complement(2697151..2698248)	365	SYNGTS_2427	rfbW	sll0380	rfbW; mannosyl transferase
Q55744	sll0381	NA	syn:sll0381	NA	hypothetical protein	NA	hypothetical protein	Q55744	Sll0381 protein.	NA	2694261	complement(2694261..2695145)	294	SYNGTS_2423	sll0381	sll0381	sll0381; hypothetical protein
Q55743	sll0382	NA	syn:sll0382	NA	hypothetical protein	NA	hypothetical protein	Q55743	Sll0382 protein.	NA	2693725	complement(2693725..2694255)	176	SYNGTS_2422	sll0382	sll0382	sll0382; hypothetical protein; K16915 nickel transport protein
Q55742	sll0383	cbiM	syn:sll0383	K02007	cobalamin biosynthesis protein	NA	cobalamin biosynthesis protein M	Q55742	CbiM protein.	NA	2693080	complement(2693080..2693724)	214	SYNGTS_2421	cbiM	sll0383	cbiM; cobalamin biosynthesis protein M; K02007 cobalt/nickel transport system permease protein
Q55741	sll0384	cbiQ	syn:sll0384	K02008	ABC-type cobalt transport system permease protein	NA	NA	Q55741	Sll0384 protein.	NA	2692304	complement(2692304..2693077)	257	SYNGTS_2420	sll0384	sll0384	sll0384; hypothetical protein; K02008 cobalt/nickel transport system permease protein
Q55740	sll0385	cbiO	syn:sll0385	K02006	ABC-type cobalt transport system ATP-binding protein	NA	ATP-binding protein of ABC transporter	Q55740	Cobalt import ATP-binding protein cbiO.	NA	2691528	complement(2691528..2692382)	284	SYNGTS_2419	sll0385	sll0385	sll0385; ABC transporter; K02006 cobalt/nickel transport system ATP-binding protein
Q55735	sll0394	NA	syn:sll0394	NA	hypothetical protein	NA	NA	Q55735	Sll0394 protein.	NA	2684198	complement(2684198..2684644)	148	SYNGTS_2414	sll0394	sll0394	sll0394; hypothetical protein
Q55734	sll0395	NA	syn:sll0395	K01834	hypothetical protein	NA	phosphoglycerate mutase	Q55734	Sll0395 protein.	5.4.2.1	2683443	complement(2683443..2684081)	212	SYNGTS_2413	sll0395	sll0395	sll0395; hypothetical protein; K15634 probable phosphoglycerate mutase [EC:5.4.2.12]
Q55733	sll0396	rre28	syn:sll0396	NA	two-component response regulator (OmpR subfamily)	NA	two-component response regulator OmpR subfamily	Q55733	OmpR subfamily.	NA	2682552	complement(2682552..2683226)	224	SYNGTS_2412	sll0396	sll0396	sll0396; OmpR subfamily protein Rre28
Q55732	sll0397	NA	syn:sll0397	NA	hypothetical protein	NA	hypothetical protein	Q55732	Sll0397 protein.	NA	2681894	complement(2681894..2682547)	217	SYNGTS_2411	sll0397	sll0397	sll0397; hypothetical protein
Q55731	sll0398	dgt	syn:sll0398	K01129	dGTP triphosphohydrolase	NA	deoxyguanosinetriphosphate triphosphohydrolase	Q55731	Deoxyguanosinetriphosphate triphosphohydrolase-like protein.	3.1.5.1	2680550	complement(2680550..2681872)	440	SYNGTS_2410	dgt	sll0398	dgt; dGTP triphosphohydrolase; K01129 dGTPase [EC:3.1.5.1]
Q55129	sll0400	NA	syn:sll0400	K08296	hypothetical protein	NA	hypothetical protein	Q55129	Hypothetical protein sll0400.	3.1.3.-	2561499	complement(2561499..2561993)	164	SYNGTS_2299	sll0400	sll0400	sll0400; hypothetical protein; K08296 phosphohistidine phosphatase [EC:3.1.3.-]
Q59977	sll0401	gltA, gluT	syn:sll0401	K01647	citrate synthase	NA	citrate synthase	Q59977	Citrate synthase (EC 2.3.3.1).	2.3.3.1	2560112	complement(2560112..2561296)	394	SYNGTS_2298	gltA	sll0401	gltA; citrate synthase; K01647 citrate synthase [EC:2.3.3.1]
Q55128	sll0402	aspC, aat	syn:sll0402	K00812	aspartate aminotransferase	aspC	aspartate aminotransferase	Q55128	Aspartate aminotransferase (EC 2.6.1.1) (Transaminase A) (ASPAT).	2.6.1.1	2558820	complement(2558820..2559989)	389	SYNGTS_2297	aspC	sll0402	aspC; aspartate aminotransferase; K00812 aspartate aminotransferase [EC:2.6.1.1]
Q55126	sll0403	NA	syn:sll0403	NA	hypothetical protein	NA	NA	Q55126	Sll0403 protein.	NA	2556081	complement(2556081..2556503)	140	SYNGTS_2294	sll0403	sll0403	sll0403; hypothetical protein
Q55124	sll0404	glcD	syn:sll0404	K00104	glycolate dehydrogenase	glcD	glycolate oxidase subunit GlcD	Q55124	Glycolate oxidase subunit; GlcD.	1.1.3.15	2553961	complement(2553961..2555439)	492	SYNGTS_2292	glcD	sll0404	glcD; glycolate oxidase subunit GlcD; K00104 glycolate oxidase [EC:1.1.3.15]
Q55123	sll0405	NA	syn:sll0405	NA	hypothetical protein	NA	NA	Q55123	Sll0405 protein.	NA	2552177	complement(2552177..2552962)	261	SYNGTS_2291	sll0405	sll0405	sll0405; hypothetical protein
Q55122	sll0406	NA	syn:sll0406	NA	hypothetical protein	NA	NA	Q55122	Sll0406 protein.	NA	2551682	complement(2551682..2552167)	161	SYNGTS_2290	sll0406	sll0406	sll0406; hypothetical protein
Q55118	sll0408	NA	syn:sll0408	K01802	hypothetical protein	NA	peptidyl-prolyl cis-trans isomerase	Q55118	Peptidyl-prolyl cis-trans isomerase (EC 5.2.1.8).	5.2.1.8	2548133	complement(2548133..2549341)	402	SYNGTS_2286	sll0408	sll0408	sll0408; hypothetical protein
Q55117	sll0409	menC	syn:sll0409	K02549	probable O-succinylbenzoic acid synthase	NA	similar to O-succinylbenzoate-CoA synthase	Q55117	Probable O-succinylbenzoate synthase (EC 4.2.1.-) (OSB synthase) (OSBS) (4-(2'-carboxyphenyl)-4-oxybutyric acid synthase) (O- succinylbenzoic acid synthase).	4.2.1.113	2547067	complement(2547067..2548029)	320	SYNGTS_2285	sll0409	sll0409	sll0409; hypothetical protein; K02549 O-succinylbenzoate synthase [EC:4.2.1.113]
Q55116	sll0410	NA	syn:sll0410	K07107	hypothetical protein	NA	hypothetical protein	Q55116	Hypothetical protein sll0410.	NA	2546527	complement(2546527..2547027)	166	SYNGTS_2284	sll0410	sll0410	sll0410; hypothetical protein; K07107 acyl-CoA thioester hydrolase [EC:3.1.2.-]
Q55115	sll0412	NA	syn:sll0412	NA	hypothetical protein	NA	hypothetical protein	Q55115	Sll0412 protein.	NA	2545122	complement(2545122..2546381)	419	SYNGTS_2283	sll0412	sll0412	sll0412; hypothetical protein
Q55114	sll0413	NA	syn:sll0413	NA	hypothetical protein	NA	hypothetical protein	Q55114	Sll0413 protein.	NA	2544374	complement(2544374..2544997)	207	SYNGTS_2282	sll0413	sll0413	sll0413; hypothetical protein
Q55112	sll0414	NA	syn:sll0414	NA	hypothetical protein	NA	hypothetical protein	Q55112	Sll0414 protein.	NA	2541864	complement(2541864..2542724)	286	SYNGTS_2278	sll0414	sll0414	sll0414; hypothetical protein
P22040	sll0415	NA	syn:sll0415	K01990	putative ABC-2 type transport system ATP-binding protein	NA	ATP-binding protein of ABC transporter	P22040	Hypothetical ABC transporter ATP-binding protein sll0415.	NA	2540821	complement(2540821..2541885)	354	SYNGTS_2277	sll0415	sll0415	sll0415; ABC transporter; K01990 ABC-2 type transport system ATP-binding protein
P22034	sll0416	groEL2, cpn60-2	syn:sll0416	K04077	60 kDa chaperonin 2, GroEL2, molecular chaperone	groEL-2	60kD chaperonin 2	P22034	60 kDa chaperonin 2 (Protein Cpn60 2) (groEL protein 2).	NA	2539000	complement(2539000..2540658)	552	SYNGTS_2276	groEL-2	sll0416	groEL-2; 60kDa chaperonin; K04077 chaperonin GroEL
P74388	sll0418	NA	syn:sll0418	NA	2-methyl-6-phytylbenzoquinone methyltransferase	NA	delta(24)-sterol C-methyltransferase	P74388	Sterol-C-methyltransferase.	NA	2096618	complement(2096618..2097574)	318	SYNGTS_1914	sll0418	sll0418	sll0418; sterol-C-methyltransferase
P74387	sll0419	NA	syn:sll0419	NA	hypothetical protein	NA	NA	P74387	Sll0419 protein.	NA	2096076	complement(2096076..2096540)	154	SYNGTS_1913	sll0419	sll0419	sll0419; hypothetical protein
P74386	sll0420	ureB	syn:sll0420	K01429	urease beta subunit	ureB	urease beta subunit	P74386	Urease subunit beta (EC 3.5.1.5) (Urea amidohydrolase subunit beta).	3.5.1.5	2095723	complement(2095723..2096040)	105	SYNGTS_1912	ureB	sll0420	ureB; urease subunit beta; K01429 urease subunit beta [EC:3.5.1.5]
P74384	sll0421	purB	syn:sll0421	K01756	adenylosuccinate lyase	purB	adenylosuccinate lyase	P74384	Adenylosuccinate lyase (EC 4.3.2.2) (Adenylosuccinase) (ASL).	4.3.2.2	2093629	complement(2093629..2094924)	431	SYNGTS_1910	purB	sll0421	purB; adenylosuccinate lyase; K01756 adenylosuccinate lyase [EC:4.3.2.2]
P74383	sll0422	NA	syn:sll0422	K01424	asparaginase	NA	asparaginase	P74383	Putative L-asparaginase (EC 3.5.1.1) (L-asparagine amidohydrolase).	3.5.1.1	2092519	complement(2092519..2093508)	329	SYNGTS_1909	sll0422	sll0422	sll0422; asparaginase; K01424 L-asparaginase [EC:3.5.1.1]
P74382	sll0423	NA	syn:sll0423	NA	hypothetical protein	NA	hypothetical protein	P74382	Sll0423 protein.	NA	2091711	complement(2091711..2092178)	155	SYNGTS_1908	sll0423	sll0423	sll0423; hypothetical protein
P74381	sll0424	NA	syn:sll0424	NA	hypothetical protein	NA	hypothetical protein	P74381	Sll0424 protein.	NA	2090026	complement(2090026..2091630)	534	SYNGTS_1907	sll0424	sll0424	sll0424; hypothetical protein
P74380	sll0426	NA	syn:sll0426	NA	hypothetical protein	NA	NA	P74380	Sll0426 protein.	NA	2088130	complement(2088130..2088492)	120	SYNGTS_1905	sll0426	sll0426	sll0426; hypothetical protein
P10549	sll0427	psbO	syn:sll0427	K02716	photosystem II manganese-stabilizing polypeptide	psbO	photosystem II manganese-stabilizing polypeptide	P10549	Photosystem II manganese-stabilizing polypeptide precursor (MSP).	NA	2086305	complement(2086305..2087129)	274	SYNGTS_1903	psbO	sll0427	psbO; photosystem II manganese-stabilizing polypeptide; K02716 photosystem II oxygen-evolving en
P74376	sll0428	NA	syn:sll0428	NA	hypothetical protein	NA	NA	P74376	Sll0428 protein.	NA	2082864	complement(2082864..2083916)	350	SYNGTS_1898	sll0428	sll0428	sll0428; hypothetical protein
P74702	sll0430	htpG	syn:sll0430	K04079	HtpG, heat shock protein 90, molecular chaperone	htpG	heat shock protein HtpG	P74702	Heat shock protein.	NA	3514232	complement(3514232..3516208)	658	SYNGTS_3115	htpG	sll0430	htpG; heat shock protein; K04079 molecular chaperone HtpG
P75027	sll0431	ISY100h	syn:sll0431	K07494	putative transposase gene of IS630 family insertion sequence ISY100h	NA	putative transposase	P75027	Transposase.	NA	3512315	complement(3512315..3513163)	282	SYNGTS_3112	sll0431	sll0431	sll0431; transposase
P74692	sll0436	NA	syn:sll0436	NA	hypothetical protein	NA	hypothetical protein	P74692	Sll0436 protein.	NA	3503637	complement(3503637..3504092)	151	SYNGTS_3104	sll0436	sll0436	sll0436; hypothetical protein
P74688	sll0441	NA	syn:sll0441	NA	hypothetical protein	NA	NA	P74688	Sll0441 protein.	NA	3497389	complement(3497389..3498771)	460	SYNGTS_3100	sll0441	sll0441	sll0441; hypothetical protein
P74687	sll0442	NA	syn:sll0442	NA	hypothetical protein	NA	hypothetical protein	P74687	Sll0442 protein.	NA	3497016	complement(3497016..3497351)	111	SYNGTS_3099	sll0442	sll0442	sll0442; hypothetical protein
P74685	sll0443	NA	syn:sll0443	NA	hypothetical protein	NA	NA	P74685	Sll0443 protein.	NA	3492073	complement(3492073..3493482)	469	SYNGTS_3097	sll0443	sll0443	sll0443; hypothetical protein
P74684	sll0444	NA	syn:sll0444	NA	hypothetical protein	NA	NA	P74684	Sll0444 protein.	NA	3491512	complement(3491512..3492015)	167	SYNGTS_3096	sll0444	sll0444	sll0444; hypothetical protein
P74683	sll0445	NA	syn:sll0445	NA	hypothetical protein	NA	NA	P74683	Sll0445 protein.	NA	3490014	complement(3490014..3491501)	495	SYNGTS_3095	sll0445	sll0445	sll0445; hypothetical protein
P74682	sll0446	NA	syn:sll0446	NA	hypothetical protein	NA	NA	P74682	Sll0446 protein.	NA	3486693	complement(3486693..3489911)	1072	SYNGTS_3094	sll0446	sll0446	sll0446; hypothetical protein
P74681	sll0447	NA	syn:sll0447	NA	hypothetical protein	NA	NA	P74681	Sll0447 protein.	NA	3485837	complement(3485837..3486562)	241	SYNGTS_3093	sll0447	sll0447	sll0447; hypothetical protein
P74680	sll0448	NA	syn:sll0448	NA	hypothetical protein	NA	NA	P74680	Sll0448 protein.	NA	3484623	complement(3484623..3485828)	401	SYNGTS_3092	sll0448	sll0448	sll0448; hypothetical protein
P74679	sll0449	NA	syn:sll0449	NA	hypothetical protein	NA	NA	P74679	Sll0449 protein.	NA	3483472	complement(3483472..3484590)	372	SYNGTS_3091	sll0449	sll0449	sll0449; hypothetical protein
P74677	sll0450	norB	syn:sll0450	K04561	cytochrome b subunit of nitric oxide reductase	NA	probable nitric oxide reductase	P74677	Cytochrome b subunit of nitric oxide reductase.	1.7.99.7	3479829	complement(3479829..3482039)	736	SYNGTS_3089	norB	sll0450	norB; cytochrome b subunit of nitric oxide reductase; K04561 nitric oxide reductase subunit B [E
P74676	sll0451	NA	syn:sll0451	K02348	hypothetical protein	NA	hypothetical protein	P74676	UPF0039 protein sll0451.	NA	3479219	complement(3479219..3479683)	154	SYNGTS_3088	sll0451	sll0451	sll0451; hypothetical protein; K02348 ElaA protein
Q55187	sll0454	pheS	syn:sll0454	K01889	phenylalanyl-tRNA synthetase alpha chain	pheS	phenylalanyl-tRNA synthetase alpha chain	Q55187	Phenylalanyl-tRNA synthetase alpha chain (EC 6.1.1.20) (Phenylalanine--tRNA ligase alpha chain) (PheRS).	6.1.1.20	2629271	complement(2629271..2630266)	331	SYNGTS_2365	pheS	sll0454	pheS; phenylalanyl-tRNA synthetase subunit alpha; K01889 phenylalanyl-tRNA synthetase alpha chai
P52986	sll0455	thrA, hom	syn:sll0455	K00003	homoserine dehydrogenase	thrA	homoserine dehydrogenase	P52986	Homoserine dehydrogenase (EC 1.1.1.3) (HDH).	1.1.1.3	2626573	complement(2626573..2627874)	433	SYNGTS_2362	thrA	sll0455	thrA; homoserine dehydrogenase; K00003 homoserine dehydrogenase [EC:1.1.1.3]
Q55184	sll0456	NA	syn:sll0456	NA	hypothetical protein	NA	hypothetical protein	Q55184	Sll0456 protein.	NA	2625478	complement(2625478..2626479)	333	SYNGTS_2361	sll0456	sll0456	sll0456; hypothetical protein
Q55170	sll0459	uvrB	syn:sll0459	K03702	excinuclease ABC subunit B	NA	excinuclease ABC subunit B	Q55170	UvrABC system protein B (Protein uvrB) (Excinuclease ABC subunit B).	NA	2610706	complement(2610706..2612715)	669	SYNGTS_2346	uvrB	sll0459	uvrB; excinuclease ABC subunit B; K03702 excinuclease ABC subunit B
Q55167	sll0461	proA	syn:sll0461	K00147	gamma-glutamyl phosphate reductase	proA	gamma-glutamyl phosphate reductase	Q55167	Hypothetical protein sll0461.	1.2.1.41	2606095	complement(2606095..2607357)	420	SYNGTS_2343	proA	sll0461	proA; gamma-glutamyl phosphate reductase; K00147 glutamate-5-semialdehyde dehydrogenase [EC:1.2.
Q55166	sll0462	NA	syn:sll0462	NA	hypothetical protein	NA	hypothetical protein	Q55166	Sll0462 protein.	NA	2604794	complement(2604794..2605894)	366	SYNGTS_2342	sll0462	sll0462	sll0462; hypothetical protein
Q55850	sll0467	queA	syn:sll0467	K07568	S-adenosylmethionine:tRNA ribosyltransferase-isomerase	NA	S-adenosylmethionine:tRNA ribosyltransferase-isomerase	Q55850	S-adenosylmethionine:tRNA ribosyltransferase-isomerase (EC 5.-.-.-) (Queuosine biosynthesis protein queA).	5.-.-.-	2940566	complement(2940566..2941666)	366	SYNGTS_2644	queA	sll0467	queA; queuosine biosynthesis protein QueA; K07568 S-adenosylmethionine:tRNA ribosyltransferase-i
Q55848	sll0469	prsA, prs	syn:sll0469	K00948	ribose-phosphate pyrophosphokinase	NA	ribose-phosphate pyrophosphokinase	Q55848	Ribose-phosphate pyrophosphokinase (EC 2.7.6.1) (RPPK) (Phosphoribosyl pyrophosphate synthetase) (P-Rib-PP synthetase) (PRPP synthetase).	2.7.6.1	2938630	complement(2938630..2939631)	333	SYNGTS_2642	prsA	sll0469	prsA; ribose-phosphate pyrophosphokinase; K00948 ribose-phosphate pyrophosphokinase [EC:2.7.6.1]
Q55847	sll0470	NA	syn:sll0470	NA	hypothetical protein	NA	hypothetical protein	Q55847	Sll0470 protein.	NA	2937748	complement(2937748..2938308)	186	SYNGTS_2641	sll0470	sll0470	sll0470; hypothetical protein
Q55846	sll0471	NA	syn:sll0471	NA	hypothetical protein	NA	hypothetical protein	Q55846	Sll0471 protein.	NA	2935471	complement(2935471..2937525)	684	SYNGTS_2640	sll0471	sll0471	sll0471; hypothetical protein
Q55839	sll0473	NA	syn:sll0473	K02051	putative ABC transport system substrate-binding protein	NA	NA	Q55839	Sll0473 protein.	NA	2929703	complement(2929703..2930692)	329	SYNGTS_2633	sll0473	sll0473	sll0473; hypothetical protein; K02051 NitT/TauT family transport system substrate-binding protei
Q55838	sll0474	hik28	syn:sll0474	K00936	two-component hybrid histidine kinase	NA	two-component hybrid sensor and regulator	Q55838	Sensory transduction histidine kinase.	2.7.3.-	2927280	complement(2927280..2929700)	806	SYNGTS_2632	sll0474	sll0474	sll0474; sensory transduction histidine kinase Hik28
Q55834	sll0477	exbB1	syn:sll0477	NA	biopolymer transport ExbB protein 1	NA	putative biopolymer transport ExbB-like protein	Q55834	Putative biopolymer transport exbB-like protein 1.	NA	2923803	complement(2923803..2924567)	254	SYNGTS_2628	sll0477	sll0477	sll0477; hypothetical protein; K03561 biopolymer transport protein ExbB
Q55833	sll0478	NA	syn:sll0478	NA	hypothetical protein	NA	NA	Q55833	Sll0478 protein.	NA	2923356	complement(2923356..2923799)	147	SYNGTS_2627	sll0478	sll0478	sll0478; hypothetical protein; K03559 biopolymer transport protein ExbD
Q55832	sll0479	NA	syn:sll0479	NA	hypothetical protein	NA	NA	Q55832	Sll0479 protein.	NA	2922907	complement(2922907..2923359)	150	SYNGTS_2626	sll0479	sll0479	sll0479; hypothetical protein
Q55828	sll0480	NA	syn:sll0480	K10206	putative aminotransferase	NA	probable aminotransferase	Q55828	Sll0480 protein.	2.6.1.83	2917536	complement(2917536..2918774)	412	SYNGTS_2621	sll0480	sll0480	sll0480; hypothetical protein; K10206 LL-diaminopimelate aminotransferase [EC:2.6.1.83]
Q55827	sll0481	NA	syn:sll0481	NA	hypothetical protein	NA	NA	Q55827	Hypothetical protein sll0481.	NA	2916997	complement(2916997..2917464)	155	SYNGTS_2620	sll0481	sll0481	sll0481; hypothetical protein
Q55826	sll0482	NA	syn:sll0482	NA	putative lipase	NA	NA	Q55826	Sll0482 protein.	NA	2915853	complement(2915853..2917010)	385	SYNGTS_2619	sll0482	sll0482	sll0482; hypothetical protein
Q55821	sll0484	NA	syn:sll0484	K02003	ABC transport system ATP-binding protein, DevA homolog	NA	ATP-binding protein of ABC transporter	Q55821	ABC transporter.	NA	2911122	complement(2911122..2911859)	245	SYNGTS_2614	sll0484	sll0484	sll0484; ABC transporter; K02003 putative ABC transport system ATP-binding protein
Q55820	sll0485	rre30	syn:sll0485	NA	two-component response regulator (NarL subfamily)	NA	two-component response regulator NarL subfamily	Q55820	NarL subfamily.	NA	2909975	complement(2909975..2910874)	299	SYNGTS_2613	sll0485	sll0485	sll0485; NarL subfamily protein Rre30
Q55819	sll0486	kaiB3	syn:sll0486	K08481	circadian clock protein KaiB homolog	NA	circadian oscillation regulator KaiB homolog	Q55819	KaiB-like protein 2.	NA	2909493	complement(2909493..2909801)	102	SYNGTS_2612	kaiB3	sll0486	kaiB3; clock protein KaiB; K08481 circadian clock protein KaiB
Q55818	sll0487	NA	syn:sll0487	NA	hypothetical protein	NA	hypothetical protein	Q55818	Sll0487 protein.	NA	2908175	complement(2908175..2909383)	402	SYNGTS_2611	sll0487	sll0487	sll0487; hypothetical protein
Q55817	sll0488	NA	syn:sll0488	NA	hypothetical protein	NA	hypothetical protein	Q55817	Sll0488 protein.	NA	2907447	complement(2907447..2908058)	203	SYNGTS_2610	sll0488	sll0488	sll0488; hypothetical protein
Q55816	sll0489	NA	syn:sll0489	K09687	putative ABC-2 type transport system ATP-binding protein	NA	ATP-binding protein of ABC transporter	Q55816	ABC transporter.	NA	2905482	complement(2905482..2906510)	342	SYNGTS_2608	sll0489	sll0489	sll0489; ABC transporter; K01990 ABC-2 type transport system ATP-binding protein
Q55496	sll0493	KtrA	syn:sll0493	K03499	Subunit of KtrABE K+ transporter	NA	hypothetical protein	Q55496	Sll0493 protein.	NA	3225628	complement(3225628..3226314)	228	SYNGTS_2883	sll0493	sll0493	sll0493; hypothetical protein; K03499 trk system potassium uptake protein TrkA
Q55495	sll0494	NA	syn:sll0494	NA	hypothetical protein	NA	NA	Q55495	Sll0494 protein.	NA	3224429	complement(3224429..3225334)	301	SYNGTS_2882	sll0494	sll0494	sll0494; hypothetical protein
P52276	sll0495	asnS	syn:sll0495	K01893	asparaginyl-tRNA synthetase	asnS	asparaginyl-tRNA synthetase	P52276	Asparaginyl-tRNA synthetase (EC 6.1.1.22) (Asparagine--tRNA ligase) (AsnRS).	6.1.1.22	3222476	complement(3222476..3224017)	513	SYNGTS_2881	asnS	sll0495	asnS; asparaginyl-tRNA synthetase; K01893 asparaginyl-tRNA synthetase [EC:6.1.1.22]
Q55494	sll0496	NA	syn:sll0496	NA	hypothetical protein	NA	hypothetical protein	Q55494	Sll0496 protein.	NA	3221251	complement(3221251..3222435)	394	SYNGTS_2880	sll0496	sll0496	sll0496; hypothetical protein; K11720 lipopolysaccharide export system permease protein
Q55492	sll0497	NA	syn:sll0497	NA	hypothetical protein	NA	hypothetical protein	Q55492	Sll0497 protein.	NA	3219158	complement(3219158..3219985)	275	SYNGTS_2878	sll0497	sll0497	sll0497; hypothetical protein
Q55491	sll0498	NA	syn:sll0498	NA	hypothetical protein	NA	hypothetical protein	Q55491	Sll0498 protein.	NA	3218679	complement(3218679..3219131)	150	SYNGTS_2877	sll0498	sll0498	sll0498; hypothetical protein
Q55489	sll0499	NA	syn:sll0499	NA	hypothetical protein	NA	hypothetical protein	Q55489	Sll0499 protein.	NA	3214581	complement(3214581..3217427)	948	SYNGTS_2875	sll0499	sll0499	sll0499; hypothetical protein
Q55487	sll0501	NA	syn:sll0501	NA	putative glycosyl transferase	NA	probable glycosyltransferase	Q55487	Putative glycosyl transferase sll0501 (EC 2.-.-.-).	NA	3210650	complement(3210650..3211606)	318	SYNGTS_2871	sll0501	sll0501	sll0501; hypothetical protein
Q55486	sll0502	argS	syn:sll0502	K01887	arginyl-tRNA synthetase	argS	arginyl-tRNA-synthetase	Q55486	Arginyl-tRNA synthetase (EC 6.1.1.19) (Arginine--tRNA ligase) (ArgRS).	6.1.1.19	3208698	complement(3208698..3210452)	584	SYNGTS_2870	argS	sll0502	argS; arginyl-tRNA-synthetase; K01887 arginyl-tRNA synthetase [EC:6.1.1.19]
Q55485	sll0503	NA	syn:sll0503	K06883	hypothetical protein	NA	hypothetical protein	Q55485	Sll0503 protein.	NA	3207272	complement(3207272..3208696)	474	SYNGTS_2869	sll0503	sll0503	sll0503; hypothetical protein; K06883
Q55484	sll0504	lysA	syn:sll0504	K01586	diaminopimelate decarboxylase	lysA	diaminopimelate decarboxylase	Q55484	Diaminopimelate decarboxylase (EC 4.1.1.20) (DAP decarboxylase).	4.1.1.20	3205694	complement(3205694..3207103)	469	SYNGTS_2868	lysA	sll0504	lysA; diaminopimelate decarboxylase; K01586 diaminopimelate decarboxylase [EC:4.1.1.20]
Q55483	sll0505	NA	syn:sll0505	NA	hypothetical protein	NA	hypothetical protein	Q55483	Sll0505 protein.	NA	3204740	complement(3204740..3205651)	303	SYNGTS_2867	sll0505	sll0505	sll0505; hypothetical protein
Q55482	sll0506	NA	syn:sll0506	K00806	undecaprenyl pyrophosphate synthetase	NA	undecaprenyl pyrophosphate synthetase	Q55482	Undecaprenyl pyrophosphate synthetase (EC 2.5.1.31) (UPP synthetase) (Di-trans,poly-cis-decaprenylcistransferase) (Undecaprenyl diphosphate synthase) (UDS).	2.5.1.31	3203994	complement(3203994..3204743)	249	SYNGTS_2866	sll0506	sll0506	sll0506; hypothetical protein; K00806 undecaprenyl diphosphate synthase [EC:2.5.1.31]
Q55481	sll0507	NA	syn:sll0507	K03284	magnesium and cobalt transport protein	NA	probable cation transporter	Q55481	Magnesium and cobalt transport protein.	NA	3202699	complement(3202699..3203862)	387	SYNGTS_2865	sll0507	sll0507	sll0507; magnesium/cobalt transport protein; K03284 magnesium transporter
Q55479	sll0508	NA	syn:sll0508	NA	hypothetical protein	NA	NA	Q55479	Sll0508 protein.	NA	3200940	complement(3200940..3201452)	170	SYNGTS_2863	sll0508	sll0508	sll0508; hypothetical protein
Q55478	sll0509	NA	syn:sll0509	K00988	Ap-4-A phosphorylase II	NA	similar to 5',5'''-P-1,P-4-tetraphosphate phosphorylase II	Q55478	Ap-4-A phosphorylase II.	2.7.7.53	3199930	complement(3199930..3200838)	302	SYNGTS_2862	sll0509	sll0509	sll0509; Ap-4-A phosphorylase II; K00988 ATP adenylyltransferase [EC:2.7.7.53]
Q55474	sll0513	NA	syn:sll0513	K00801	hypothetical protein	NA	hypothetical protein	Q55474	Sll0513 protein.	2.5.1.21	3191661	complement(3191661..3192494)	277	SYNGTS_2857	sll0513	sll0513	sll0513; hypothetical protein; K00801 farnesyl-diphosphate farnesyltransferase [EC:2.5.1.21]
Q55470	sll0514	NA	syn:sll0514	NA	hypothetical protein	NA	hypothetical protein	Q55470	Hypothetical protein sll0514.	NA	3186379	complement(3186379..3188043)	554	SYNGTS_2853	sll0514	sll0514	sll0514; hypothetical protein
Q57014	sll0517	rbp1,rbpA	syn:sll0517	NA	putative RNA binding protein	rbpA	RNA binding protein	Q57014	Putative RNA-binding protein rbpA.	NA	3181708	complement(3181708..3182013)	101	SYNGTS_2848	rbpA	sll0517	rbpA; RNA binding protein
Q55466	sll0518	NA	syn:sll0518	NA	hypothetical protein	NA	NA	Q55466	Sll0518 protein.	NA	3180380	complement(3180380..3181537)	385	SYNGTS_2847	sll0518	sll0518	sll0518; hypothetical protein
P26522	sll0519	ndhA	syn:sll0519	K05572	NADH dehydrogenase I chain H	ndhA	NADH dehydrogenase subunit 1	P26522	NAD(P)H-quinone oxidoreductase subunit 1 (EC 1.6.5.-) (NAD(P)H dehydrogenase I subunit 1) (NDH-1 subunit 1) (NDH-A).	1.6.5.3	3269078	complement(3269078..3270196)	372	SYNGTS_2922	ndhA	sll0519	ndhA; NADH dehydrogenase subunit 1; K05572 NAD(P)H-quinone oxidoreductase subunit 1 [EC:1.6.5.3]
P26525	sll0520	ndhI	syn:sll0520	K05580	NADH dehydrogenase I chain I	ndhI	NADH dehydrogenase subunit NdhI	P26525	NAD(P)H-quinone oxidoreductase subunit I (EC 1.6.5.-) (NAD(P)H dehydrogenase I subunit I) (NDH-1 subunit I) (NDH-I).	1.6.5.3	3268386	complement(3268386..3268967)	193	SYNGTS_2921	ndhI	sll0520	ndhI; NADH dehydrogenase subunit; K05580 NAD(P)H-quinone oxidoreductase subunit I [EC:1.6.5.3]
P26523	sll0521	ndhG	syn:sll0521	K05578	NADH dehydrogenase I chain J	ndhG	NADH dehydrogenase subunit 6	P26523	NAD(P)H-quinone oxidoreductase chain 6 (EC 1.6.5.-) (NAD(P)H dehydrogenase I, chain 6) (NDH-1, chain 6).	1.6.5.3	3267695	complement(3267695..3268291)	198	SYNGTS_2920	ndhG	sll0521	ndhG; NADH dehydrogenase subunit 6; K05578 NAD(P)H-quinone oxidoreductase subunit 6 [EC:1.6.5.3]
P26524	sll0522	ndhE	syn:sll0522	K05576	NADH dehydrogenase I chain K	ndhE	NADH dehydrogenase subunit 4L	P26524	NAD(P)H-quinone oxidoreductase chain 4L (EC 1.6.5.-) (NAD(P)H dehydrogenase I, chain 4L) (NDH-1, chain 4L).	1.6.5.3	3267244	complement(3267244..3267549)	101	SYNGTS_2919	ndhE	sll0522	ndhE; NADH dehydrogenase subunit 4L; K05576 NAD(P)H-quinone oxidoreductase subunit 4L [EC:1.6.5.
Q55521	sll0524	NA	syn:sll0524	NA	hypothetical protein	NA	hypothetical protein	Q55521	Sll0524 protein.	NA	3262819	complement(3262819..3264162)	447	SYNGTS_2917	sll0524	sll0524	sll0524; hypothetical protein
Q55519	sll0525	NA	syn:sll0525	NA	hypothetical protein	NA	hypothetical protein	Q55519	Sll0525 protein.	NA	3262064	complement(3262064..3262459)	131	SYNGTS_2915	sll0525	sll0525	sll0525; hypothetical protein
Q55518	sll0528	NA	syn:sll0528	K01417	hypothetical protein	NA	hypothetical protein	Q55518	Putative zinc metalloprotease sll0528 (EC 3.4.24.-).	3.4.24.-	3260137	complement(3260137..3261276)	379	SYNGTS_2913	sll0528	sll0528	sll0528; hypothetical protein
Q55517	sll0529	NA	syn:sll0529	NA	hypothetical protein	NA	hypothetical protein	Q55517	Sll0529 protein.	NA	3257692	complement(3257692..3259887)	731	SYNGTS_2912	sll0529	sll0529	sll0529; hypothetical protein
NA	sll0532	NA	syn:sll0532	NA	NA	NA	hypothetical protein	NA	NA	NA	3248288	complement(3248288..3248542)	84	NA	NA	NA	NA
Q55511	sll0533	tig	syn:sll0533	K03545	trigger factor	NA	trigger factor	Q55511	Trigger factor (TF).	NA	3246401	complement(3246401..3247816)	471	SYNGTS_2905	tig	sll0533	tig; trigger factor; K03545 trigger factor
Q59993	sll0534	clpP2	syn:sll0534	K01358	ATP-dependent Clp protease proteolytic subunit 2	clpP	ATP-dependent Clp protease proteolytic subunit	Q59993	ATP-dependent Clp protease proteolytic subunit 2 (EC 3.4.21.92) (Endopeptidase Clp 2).	3.4.21.92	3245421	complement(3245421..3246101)	226	SYNGTS_2904	clpP2	sll0534	clpP2; ATP-dependent Clp protease proteolytic subunit; K01358 ATP-dependent Clp protease, protea
Q55510	sll0535	clpX	syn:sll0535	K03544	ATP-dependent Clp protease ATPase subunit	clpX	ATP-dependent protease ATPase subunit	Q55510	ATP-dependent Clp protease ATP-binding subunit clpX.	NA	3244079	complement(3244079..3245416)	445	SYNGTS_2903	clpX	sll0535	clpX; ATP-dependent protease ATPase subunit; K03544 ATP-dependent Clp protease ATP-binding subun
Q55509	sll0536	NA	syn:sll0536	NA	hypothetical protein	NA	probable potassium channel protein	Q55509	Sll0536 protein.	NA	3242711	complement(3242711..3243781)	356	SYNGTS_2902	sll0536	sll0536	sll0536; hypothetical protein; K10716 voltage-gated potassium channel
P54148	sll0537	amt3	syn:sll0537	NA	ammonium/methylammonium permease	amt3	ammonium/methylammonium permease	P54148	Putative ammonium transporter sll0537.	NA	3241089	complement(3241089..3242714)	541	SYNGTS_2901	amt3	sll0537	amt3; ammonium/methylammonium permease; K03320 ammonium transporter, Amt family
Q55411	sll0539	NA	syn:sll0539	NA	hypothetical protein	NA	NA	Q55411	Sll0539 protein.	NA	2826754	complement(2826754..2827947)	397	SYNGTS_2543	sll0539	sll0539	sll0539; hypothetical protein
Q55410	sll0540	NA	syn:sll0540	K02040	homolog of ABC-type phosphate transport system substrate-binding protein SphX/PstS	NA	phosphate-binding protein PstS homolog	Q55410	Sll0540 protein.	NA	2825718	complement(2825718..2826641)	307	SYNGTS_2542	sll0540	sll0540	sll0540; hypothetical protein; K02040 phosphate transport system substrate-binding protein
Q55406	sll0541	desC, des9	syn:sll0541	K00507	acyl-lipid desaturase (delta 9)	desC, des9	acyl-CoA desaturase 1	Q55406	Acyl-CoA desaturase 1.	1.14.19.1	2822579	complement(2822579..2823535)	318	SYNGTS_2538	desC	sll0541	desC; delta-9 desaturase; K00507 stearoyl-CoA desaturase (delta-9 desaturase) [EC:1.14.19.1]
Q55404	sll0542	acs	syn:sll0542	K01895	acetyl-coenzyme A synthetase	NA	acetyl-coenzyme A synthetase	Q55404	Acetyl-coenzyme A synthetase (EC 6.2.1.1) (Acetate--CoA ligase) (Acyl- activating enzyme).	6.2.1.1	2819894	complement(2819894..2821855)	653	SYNGTS_2536	acs	sll0542	acs; acetyl-coenzyme A synthetase; K01895 acetyl-CoA synthetase [EC:6.2.1.1]
Q55401	sll0543	NA	syn:sll0543	NA	(deleted)	NA	hypothetical protein	Q55401	Sll0543 protein.	NA	2815567	complement(2815567..2816013)	148	SYNGTS_2529	sll0543	sll0543	sll0543; hypothetical protein
Q55399	sll0544	NA	syn:sll0544	K02340	putative DNA polymerase III delta subunit	NA	hypothetical protein	Q55399	Sll0544 protein.	2.7.7.7	2813654	complement(2813654..2814655)	333	SYNGTS_2526	sll0544	sll0544	sll0544; hypothetical protein; K02340 DNA polymerase III subunit delta [EC:2.7.7.7]
Q55398	sll0545	NA	syn:sll0545	NA	hypothetical protein	NA	hypothetical protein	Q55398	Sll0545 protein.	NA	2812914	complement(2812914..2813636)	240	SYNGTS_2525	sll0545	sll0545	sll0545; hypothetical protein
Q55397	sll0546	NA	syn:sll0546	K03113	hypothetical protein	NA	probable translation initiation factor	Q55397	Hypothetical protein sll0546.	NA	2812385	complement(2812385..2812720)	111	SYNGTS_2524	sll0546	sll0546	sll0546; hypothetical protein; K03113 translation initiation factor 1
Q55396	sll0547	NA	syn:sll0547	NA	hypothetical protein	NA	NA	Q55396	Sll0547 protein.	NA	2811628	complement(2811628..2812290)	220	SYNGTS_2523	sll0547	sll0547	sll0547; hypothetical protein
Q55394	sll0549	NA	syn:sll0549	K07053	hypothetical protein	NA	hypothetical protein	Q55394	Sll0549 protein.	NA	2809055	complement(2809055..2809804)	249	SYNGTS_2521	sll0549	sll0549	sll0549; hypothetical protein; K07053
Q55393	sll0550	NA	syn:sll0550	NA	flavoprotein	NA	flavoprotein	Q55393	Diflavin flavoprotein A 1 (EC 1.-.-.-) (SsATF573) (NADH:oxygen oxidoreductase).	NA	2807211	complement(2807211..2808932)	573	SYNGTS_2520	sll0550	sll0550	sll0550; flavoprotein
Q55391	sll0552	NA	syn:sll0552	NA	hypothetical protein	NA	NA	Q55391	Sll0552 protein.	NA	2805608	complement(2805608..2806114)	168	SYNGTS_2518	sll0552	sll0552	sll0552; hypothetical protein
Q55390	sll0553	NA	syn:sll0553	NA	hypothetical protein	NA	hypothetical protein	Q55390	Sll0553 protein.	NA	2804655	complement(2804655..2805575)	306	SYNGTS_2517	sll0553	sll0553	sll0553; hypothetical protein
Q55389	sll0554	ftrC	syn:sll0554	K00535	ferredoxin-thioredoxin reductase, catalytic chain	ftrC	ferredoxin-thioredoxin reductase, catalytic chain	Q55389	Ferredoxin-thioredoxin reductase, catalytic chain.	1.18.-.-	2804228	complement(2804228..2804584)	118	SYNGTS_2516	ftrC	sll0554	ftrC; ferredoxin-thioredoxin reductase catalytic chain
P53581	sll0555	map-3	syn:sll0555	K01265	putative methionine aminopeptidase C	NA	methionine aminopeptidase	P53581	Putative methionine aminopeptidase C (EC 3.4.11.18) (MAP) (Peptidase M).	3.4.11.18	2803366	complement(2803366..2804208)	280	SYNGTS_2515	map	sll0555	map; methionine aminopeptidase; K01265 methionyl aminopeptidase [EC:3.4.11.18]
Q55388	sll0556	NA	syn:sll0556	NA	hypothetical protein	NA	Na+/H+ antiporter	Q55388	Sll0556 protein.	NA	2801140	complement(2801140..2803035)	631	SYNGTS_2514	sll0556	sll0556	sll0556; hypothetical protein
P72583	sll0558	ycf53, GUN4	syn:sll0558	NA	Regulation of tetrapyrrole biosynthesis: GUN4 encodes a porphyrin binding protein that enhances the activity of magnesium chelatase	ycf53	hypothetical protein YCF53	P72583	Ycf53-like protein.	NA	2172	complement(2172..2873)	233	SYNGTS_0004	sll0558	sll0558	sll0558; hypothetical protein
P74749	sll0563	NA	syn:sll0563	NA	hypothetical protein	NA	NA	P74749	Sll0563 protein.	NA	3561162	complement(3561162..3561794)	210	SYNGTS_3163	sll0563	sll0563	sll0563; hypothetical protein
P74743	sll0564	NA	syn:sll0564	NA	hypothetical protein	NA	hypothetical protein	P74743	Sll0564 protein.	NA	3556111	complement(3556111..3557094)	327	SYNGTS_3157	sll0564	sll0564	sll0564; hypothetical protein
P74742	sll0565	NA	syn:sll0565	NA	hypothetical protein	NA	hypothetical protein	P74742	Sll0565 protein.	NA	3555674	complement(3555674..3556075)	133	SYNGTS_3156	sll0565	sll0565	sll0565; hypothetical protein
P74739	sll0567	fur	syn:sll0567	K03711	ferric uptake regulation protein	fur	ferric uptake regulation protein	P74739	Ferric uptake regulation protein (Ferric uptake regulator).	NA	3552457	complement(3552457..3552954)	165	SYNGTS_3153	fur	sll0567	fur; ferric uptake regulation protein; K03711 Fur family transcriptional regulator, ferric uptak
P74737	sll0569	recA	syn:sll0569	K03553	recA protein	recA	RecA gene product	P74737	Protein recA (Recombinase A).	NA	3549956	complement(3549956..3551020)	354	SYNGTS_3151	recA	sll0569	recA; recombinase A; K03553 recombination protein RecA
P74734	sll0572	NA	syn:sll0572	NA	hypothetical protein	NA	hypothetical protein	P74734	Sll0572 protein.	NA	3545120	complement(3545120..3546532)	470	SYNGTS_3148	sll0572	sll0572	sll0572; hypothetical protein
P74733	sll0573	arcC	syn:sll0573	K00926	carbamate kinase	NA	carbamate kinase	P74733	Carbamate kinase (EC 2.7.2.2).	2.7.2.2	3544207	complement(3544207..3545133)	308	SYNGTS_3147	arcC	sll0573	arcC; carbamate kinase; K00926 carbamate kinase [EC:2.7.2.2]
P74731	sll0574	rfbA	syn:sll0574	K01992	putative O-antigen export system permease protein, ABC transporter permease protein	NA	probable permease protein of lipopolysaccharide ABC transporter	P74731	Integral membrane O-antigen translocator protein.	NA	3542121	complement(3542121..3542936)	271	SYNGTS_3145	sll0574	sll0574	sll0574; lipopolysaccharide ABC transporter permease protein; K09690 lipopolysaccharide transpor
P74730	sll0575	rfbB	syn:sll0575	K01990	putative O-antigen export system ATP-binding protein, ABC transporter ATP-binding protein	NA	probable lipopolysaccharide ABC transporter ATP binding subunit	P74730	ATP-binding protein.	NA	3541344	complement(3541344..3542108)	254	SYNGTS_3144	rfbB	sll0575	rfbB; ATP-binding protein; K09691 lipopolysaccharide transport system ATP-binding protein
P74729	sll0576	NA	syn:sll0576	NA	HrEpiB	NA	putative sugar-nucleotide epimerase/dehydratease	P74729	HrEpiB.	NA	3540326	complement(3540326..3541264)	312	SYNGTS_3143	sll0576	sll0576	sll0576; putative sugar-nucleotide epimerase/dehydratase
P74725	sll0577	NA	syn:sll0577	NA	hypothetical protein	NA	hypothetical protein	P74725	Sll0577 protein.	NA	3537706	complement(3537706..3538215)	169	SYNGTS_3139	sll0577	sll0577	sll0577; hypothetical protein
P74724	sll0578	purK	syn:sll0578	K01589	phosphoribosylaminoimidazole carboxylase ATPase subunit	purK	phosphoribosyl aminoimidazole carboxylase	P74724	Phosphoribosylaminoimidazole carboxylase ATPase subunit (EC 4.1.1.21) (AIR carboxylase) (AIRC).	6.3.4.18	3536464	complement(3536464..3537630)	388	SYNGTS_3138	purK	sll0578	purK; phosphoribosyl aminoimidazole carboxylase; K01589 5-(carboxyamino)imidazole ribonucleotide
Q55866	sll0584	ycf36	syn:sll0584	NA	hypothetical protein	NA	hypothetical protein	Q55866	Ycf36 protein.	NA	2962706	complement(2962706..2963227)	173	SYNGTS_2663	ycf36	sll0584	ycf36; hypothetical protein
Q55865	sll0585	NA	syn:sll0585	K01424	hypothetical protein	NA	hypothetical protein	Q55865	Sll0585 protein.	3.5.1.1	2961619	complement(2961619..2962572)	317	SYNGTS_2662	sll0585	sll0585	sll0585; hypothetical protein; K01424 L-asparaginase [EC:3.5.1.1]
Q55864	sll0586	NA	syn:sll0586	K07007	hypothetical protein	NA	hypothetical protein	Q55864	Sll0586 protein.	NA	2959530	complement(2959530..2960756)	408	SYNGTS_2660	sll0586	sll0586	sll0586; hypothetical protein; K07007
Q55863	sll0587	pyk1	syn:sll0587	K00873	pyruvate kinase 1	NA	pyruvate kinase	Q55863	Pyruvate kinase 1 (EC 2.7.1.40) (PK 1).	2.7.1.40	2958036	complement(2958036..2959457)	473	SYNGTS_2659	pykF	sll0587	pykF; pyruvate kinase; K00873 pyruvate kinase [EC:2.7.1.40]
Q55862	sll0588	NA	syn:sll0588	NA	hypothetical protein	NA	NA	Q55862	Sll0588 protein.	NA	2957479	complement(2957479..2957940)	153	SYNGTS_2658	sll0588	sll0588	sll0588; hypothetical protein
Q55859	sll0590	NA	syn:sll0590	NA	hypothetical protein	NA	NA	Q55859	Sll0590 protein.	NA	2952561	complement(2952561..2954255)	564	SYNGTS_2654	sll0590	sll0590	sll0590; hypothetical protein
Q55855	sll0593	glk	syn:sll0593	K00845	glucokinase	NA	glucokinase	Q55855	Glucokinase (EC 2.7.1.2) (Glucose kinase).	2.7.1.2	2945070	complement(2945070..2946137)	355	SYNGTS_2649	glk	sll0593	glk; glucokinase; K00845 glucokinase [EC:2.7.1.2]
Q55854	sll0594	NA	syn:sll0594	NA	transcriptional regulator, Crp/Fnr family	NA	transcriptional regulator	Q55854	Regulatory protein cysR homolog.	NA	2944272	complement(2944272..2944889)	205	SYNGTS_2648	sll0594	sll0594	sll0594; transcriptional regulator
Q55853	sll0595	NA	syn:sll0595	NA	hypothetical protein	NA	NA	Q55853	Sll0595 protein.	NA	2943770	complement(2943770..2944201)	143	SYNGTS_2647	sll0595	sll0595	sll0595; hypothetical protein
Q55852	sll0596	NA	syn:sll0596	NA	hypothetical protein	NA	hypothetical protein	Q55852	Sll0596 protein.	NA	2943000	complement(2943000..2943734)	244	SYNGTS_2646	sll0596	sll0596	sll0596; hypothetical protein; K01470 creatinine amidohydrolase [EC:3.5.2.10]
Q55851	sll0597	NA	syn:sll0597	NA	hypothetical protein	NA	hypothetical protein	Q55851	Sll0597 protein.	NA	2941756	complement(2941756..2942883)	375	SYNGTS_2645	sll0597	sll0597	sll0597; hypothetical protein
P55175	sll0601	NA	syn:sll0601	NA	hypothetical protein	NA	nitrilase homolog	P55175	UPF0012 hydrolase sll0601 (EC 3.5.-.-).	NA	2676937	complement(2676937..2677755)	272	SYNGTS_2407	sll0601	sll0601	sll0601; hypothetical protein
Q55726	sll0602	NA	syn:sll0602	K01090	hypothetical protein	NA	hypothetical protein	Q55726	Sll0602 protein.	3.1.3.16	2671895	complement(2671895..2673970)	691	SYNGTS_2404	sll0602	sll0602	sll0602; hypothetical protein
Q55725	sll0603	menD	syn:sll0603	K02551	2-oxoglutarate decarboxylase / 2-succinyl-6-hydroxy-2,4-cyclohexadiene-1-carboxylate synthase	menD	menaquinone biosynthesis protein MenD	Q55725	2-succinyl-6-hydroxy-2,4-cyclohexadiene-1-carboxylate synthase.	2.2.1.9	2670115	complement(2670115..2671902)	595	SYNGTS_2403	menD	sll0603	menD; 2-succinyl-6-hydroxy-2,4-cyclohexadiene-1-carboxylate synthase; K02551 2-succinyl-5-enolpy
Q55723	sll0606	NA	syn:sll0606	K01999	putative branched-chain amino acid transport system substrate-binding protein	NA	hypothetical protein	Q55723	Sll0606 protein.	NA	2667542	complement(2667542..2668972)	476	SYNGTS_2401	sll0606	sll0606	sll0606; hypothetical protein; K01999 branched-chain amino acid transport system substrate-bindi
Q55720	sll0608	ycf49	syn:sll0608	NA	Ycf49-like protein	ycf49	hypothetical protein YCF49	Q55720	Ycf49-like protein.	NA	2663686	complement(2663686..2664000)	104	SYNGTS_2398	sll0608	sll0608	sll0608; hypothetical protein
Q55719	sll0609	NA	syn:sll0609	NA	hypothetical protein	NA	hypothetical protein	Q55719	Sll0609 protein.	NA	2663366	complement(2663366..2663686)	106	SYNGTS_2397	sll0609	sll0609	sll0609; hypothetical protein
Q55713	sll0611	NA	syn:sll0611	NA	hypothetical protein	NA	hypothetical protein	Q55713	Sll0611 protein.	NA	2657148	complement(2657148..2657594)	148	SYNGTS_2391	sll0611	sll0611	sll0611; hypothetical protein
Q57396	sll0613	ruvB	syn:sll0613	K03551	holliday junction DNA helicase ruvB	ruvB	Holliday junction DNA helicase RuvB	Q57396	Holliday junction ATP-dependent DNA helicase ruvB (EC 3.6.1.-).	NA	2651866	complement(2651866..2652951)	361	SYNGTS_2387	ruvB	sll0613	ruvB; Holliday junction DNA helicase; K03551 holliday junction DNA helicase RuvB [EC:3.6.4.12]
Q79F24	sll0614	NA	syn:sll0614	NA	hypothetical protein	NA	NA	Q79F24	Sll0614 protein.	NA	2651440	complement(2651440..2651838)	132	SYNGTS_2386	sll0614	sll0614	sll0614; hypothetical protein
P52876	sll0615	NA	syn:sll0615	NA	transmembrane protein FT27	NA	hypothetical protein	P52876	UPF0016 protein sll0615.	NA	2650377	complement(2650377..2650997)	206	SYNGTS_2385	sll0615	sll0615	sll0615; transmembrane protein FT27
Q55709	sll0616	secA	syn:sll0616	K03070	preprotein translocase secA subunit	secA	preprotein translocase SecA subunit	Q55709	Preprotein translocase secA subunit.	NA	2647386	complement(2647386..2650184)	932	SYNGTS_2384	secA	sll0616	secA; preprotein translocase subunit SecA; K03070 preprotein translocase subunit SecA
Q55707	sll0617	vipp1, im30	syn:sll0617	K03969	plasma membrane protein essential for thylakoid formation	NA	hypothetical protein	Q55707	Hypothetical protein sll0617.	NA	2645271	complement(2645271..2646074)	267	SYNGTS_2382	vipp1	sll0617	vipp1; plasma membrane protein essential for thylakoid formation; K03969 phage shock protein A
P74579	sll0621	dsbD, cycZ	syn:sll0621	K06196	thiol:disulfide interchange protein DsbD	ccdA	putative c-type cytochrome biogenesis protein CcdA	P74579	Thiol:disulfide interchange protein; DsbD.	NA	3346910	complement(3346910..3347656)	248	SYNGTS_2982	dsbD	sll0621	dsbD; thiol:disulfide interchange protein DsbD; K06196 cytochrome c-type biogenesis protein
P74578	sll0622	nadA	syn:sll0622	K03517	quinolinate synthetase	nadA	quinolinate synthetase	P74578	Quinolinate synthetase A.	2.5.1.72	3345861	complement(3345861..3346817)	318	SYNGTS_2981	nadA	sll0622	nadA; quinolinate synthetase; K03517 quinolinate synthase [EC:2.5.1.72]
P74577	sll0623	NA	syn:sll0623	NA	hypothetical protein	NA	NA	P74577	Sll0623 protein.	NA	3345027	complement(3345027..3345716)	229	SYNGTS_2980	sll0623	sll0623	sll0623; hypothetical protein
P74575	sll0624	NA	syn:sll0624	NA	hypothetical protein	NA	NA	P74575	Sll0624 protein.	NA	3342125	complement(3342125..3342442)	105	SYNGTS_2978	sll0624	sll0624	sll0624; hypothetical protein
P74574	sll0625	NA	syn:sll0625	NA	hypothetical protein	NA	NA	P74574	Sll0625 protein.	NA	3341166	complement(3341166..3341843)	225	SYNGTS_2977	sll0625	sll0625	sll0625; hypothetical protein
P74573	sll0626	lim17	syn:sll0626	NA	LIM17	NA	putative neutral invertase	P74573	LIM17 protein (Neutral invertase) (EC 3.2.1.26).	NA	3339500	complement(3339500..3340969)	489	SYNGTS_2976	lim17	sll0626	lim17; LIM17 protein
P74564	sll0629	psaK, psaK2	syn:sll0629	K02698	alternative photosystem I reaction center subunit X	psaK	photosystem I subunit X	P74564	Photosystem I reaction center subunit psaK 2 precursor (Photosystem I subunit X 2).	NA	3322377	complement(3322377..3322763)	128	SYNGTS_2967	psaK	sll0629	psaK; photosystem I subunit X; K02698 photosystem I subunit X
P74563	sll0630	NA	syn:sll0630	NA	hypothetical protein	NA	NA	P74563	Sll0630 protein.	NA	3321844	complement(3321844..3322281)	145	SYNGTS_2966	sll0630	sll0630	sll0630; hypothetical protein
P74562	sll0631	nadB	syn:sll0631	K00278	L-aspartate oxidase	nadB	L-aspartate oxidase	P74562	L-aspartate oxidase (EC 1.4.3.16) (LASPO) (Quinolinate synthetase B).	1.4.3.16	3320075	complement(3320075..3321736)	553	SYNGTS_2965	nadB	sll0631	nadB; L-aspartate oxidase; K00278 L-aspartate oxidase [EC:1.4.3.16]
P72966	sll0634	btpA	syn:sll0634	K06971	photosystem I biogenesis protein BtpA	btpA	photosystem I biogenesis protein BtpA	P72966	Photosystem I biogenesis protein btpA.	NA	445061	complement(445061..445924)	287	SYNGTS_0408	btpA	sll0634	btpA; Photosystem I biogenesis protein; K06971
P72965	sll0635	thiE	syn:sll0635	K00788	thiamin-phosphate pyrophosphorylase	thiE	probable thiamine-phosphate pyrophosphorylase	P72965	Probable thiamine-phosphate pyrophosphorylase (EC 2.5.1.3) (TMP pyrophosphorylase) (TMP-PPase) (Thiamine-phosphate synthase).	2.5.1.3	443913	complement(443913..444944)	343	SYNGTS_0407	thiE	sll0635	thiE; thiamin biosynthetic bifunctional enzyme; K00788 thiamine-phosphate pyrophosphorylase [EC:
P72963	sll0638	NA	syn:sll0638	NA	periplasmic protein, function unknown	NA	hypothetical protein	P72963	Sll0638 protein.	NA	440610	complement(440610..441959)	449	SYNGTS_0405	sll0638	sll0638	sll0638; hypothetical protein
P72962	sll0639	NA	syn:sll0639	K06881	hypothetical protein	NA	hypothetical protein	P72962	Sll0639 protein.	NA	439184	complement(439184..440437)	417	SYNGTS_0404	sll0639	sll0639	sll0639; hypothetical protein; K06881 phosphoesterase RecJ domain-containing protein
P72958	sll0640	sac1	syn:sll0640	NA	sulfur deprivation response regulator	NA	probable sodium/sulfate symporter	P72958	Hypothetical protein sll0640.	NA	434320	complement(434320..436158)	612	SYNGTS_0400	Sac1	sll0640	Sac1; sulfur deprivation response regulator
P72957	sll0641	NA	syn:sll0641	NA	hypothetical protein	NA	NA	P72957	Sll0641 protein.	NA	432779	complement(432779..434308)	509	SYNGTS_0399	sll0641	sll0641	sll0641; hypothetical protein
P72955	sll0643	ureG	syn:sll0643	K03189	urease accessory protein G	ureG	urease accessory protein G	P72955	Urease accessory protein ureG.	NA	430424	complement(430424..431044)	206	SYNGTS_0397	ureG	sll0643	ureG; urease accessory protein G; K03189 urease accessory protein
P72953	sll0644	NA	syn:sll0644	NA	esterase	NA	probable esterase	P72953	Esterase.	NA	428619	complement(428619..429614)	331	SYNGTS_0395	sll0644	sll0644	sll0644; esterase
P72952	sll0645	NA	syn:sll0645	NA	hypothetical protein	NA	NA	P72952	Sll0645 protein.	NA	427777	complement(427777..428544)	255	SYNGTS_0394	sll0645	sll0645	sll0645; hypothetical protein
P72951	sll0646	cya2	syn:sll0646	K01768	guanylate cyclase	cya2	Guanylyl cyclase	P72951	Adenylate cyclase.	4.6.1.1	425468	complement(425468..427738)	756	SYNGTS_0393	cyaA	sll0646	cyaA; adenylate cyclase
P72950	sll0647	NA	syn:sll0647	NA	hypothetical protein	NA	NA	P72950	Sll0647 protein.	NA	424694	complement(424694..425464)	256	SYNGTS_0392	sll0647	sll0647	sll0647; hypothetical protein
P72949	sll0648	lim	syn:sll0648	NA	undecaprenyl-phosphate alpha-N-acetylglucosaminyltransferase	NA	probable glycosyltransferase	P72949	Lipophilic protein.	NA	423490	complement(423490..424566)	358	SYNGTS_0391	lim	sll0648	lim; lipophilic protein
P72948	sll0649	rre3	syn:sll0649	K02483	two-component response regulator (OmpR subfamily)	NA	two-component response regulator OmpR subfamily	P72948	OmpR subfamily.	NA	422772	complement(422772..423509)	245	SYNGTS_0390	sll0649	sll0649	sll0649; OmpR subfamily protein Rre3
P72947	sll0650	ISY100j	syn:sll0650	K07494	putative transposase gene of IS630 family insertion sequence ISY100j	NA	putative transposase	P72947	Transposase.	NA	422253	complement(422253..422612)	119	SYNGTS_0389	sll0650	sll0650	sll0650; transposase
Q55696	sll0651	ISY100j	syn:sll0651	K07494	putative transposase gene of IS630 family insertion sequence ISY100j	NA	putative transposase	Q55696	Transposase.	NA	421765	complement(421765..422259)	164	SYNGTS_0388	sll0651	sll0651	sll0651; transposase
P72939	sll0654	NA	syn:sll0654	NA	alkaline phosphatase	NA	alkaline phosphatase	P72939	Alkaline phosphatase.	NA	410315	complement(410315..414544)	1409	SYNGTS_0380	sll0654	sll0654	sll0654; alkaline phosphatase
P72938	sll0656	nucH	syn:sll0656	K07004	extracellular nuclease	NA	NA	P72938	Extracellular nuclease.	NA	404545	complement(404545..410184)	1879	SYNGTS_0379	nucH	sll0656	nucH; extracellular nuclease; K07004
Q55986	sll0657	mraY	syn:sll0657	K01000	phospho-N-acetylmuramoyl-pentapeptide-transferase	NA	phospho-N-acetylmuramoyl-pentapeptide-transferase	Q55986	Phospho-N-acetylmuramoyl-pentapeptide-transferase (EC 2.7.8.13) (UDP- MurNAc-pentapeptide phosphotransferase).	2.7.8.13	3121972	complement(3121972..3123069)	365	SYNGTS_2805	mraY	sll0657	mraY; phospho-N-acetylmuramoyl-pentapeptide-transferase; K01000 phospho-N-acetylmuramoyl-pentape
Q55985	sll0658	NA	syn:sll0658	K07066	hypothetical protein	NA	hypothetical protein	Q55985	Sll0658 protein.	NA	3121193	complement(3121193..3121687)	164	SYNGTS_2803	sll0658	sll0658	sll0658; hypothetical protein
Q55984	sll0659	NA	syn:sll0659	NA	hypothetical protein	NA	hypothetical protein	Q55984	Sll0659 protein.	NA	3119608	complement(3119608..3121176)	522	SYNGTS_2802	sll0659	sll0659	sll0659; hypothetical protein; K14606 lycopene cyclase CruP [EC:5.5.1.19]
Q55982	sll0660	pdxA	syn:sll0660	K00097	pyridoxal phosphate biosynthetic protein PdxA	pdxA	pyridoxal phosphate biosynthetic protein PdxA	Q55982	4-hydroxythreonine-4-phosphate dehydrogenase (EC 1.1.1.262) (4- (phosphohydroxy)-L-threonine dehydrogenase).	1.1.1.262	3117042	complement(3117042..3118091)	349	SYNGTS_2799	pdxA	sll0660	pdxA; pyridoxal phosphate biosynthetic protein PdxA; K00097 4-hydroxythreonine-4-phosphate dehyd
Q55981	sll0661	ycf35	syn:sll0661	NA	Ycf35	ycf35	hypothetical protein YCF35	Q55981	Ycf35.	NA	3115973	complement(3115973..3116359)	128	SYNGTS_2797	ycf35	sll0661	ycf35; hypothetical protein
Q55980	sll0662	NA	syn:sll0662	K05337	4Fe-4S type iron-sulfur protein	NA	hypothetical protein	Q55980	Ferredoxin (Bacterial type ferredoxin family).	NA	3115572	complement(3115572..3115973)	133	SYNGTS_2796	sll0662	sll0662	sll0662; bacterial type ferredoxin family protein; K05337 ferredoxin
Q55977	sll0664	NA	syn:sll0664	NA	hypothetical protein	NA	NA	Q55977	Sll0664 protein.	NA	3110910	complement(3110910..3111830)	306	SYNGTS_2791	sll0664	sll0664	sll0664; hypothetical protein
Q55976	sll0665	ISY523r	syn:sll0665	K07492	putative transposase gene of IS5 family insertion sequence ISY523r	NA	putative transposase	Q55976	Transposase.	NA	3110216	complement(3110216..3110560)	114	SYNGTS_2790	sll0665	sll0665	sll0665; transposase
Q55975	sll0666	ISY523r	syn:sll0666	K07492	putative transposase gene of IS5 family insertion sequence ISY523r	NA	putative transposase	Q55975	Transposase.	NA	3109733	complement(3109733..3110152)	139	SYNGTS_2789	sll0666	sll0666	sll0666; transposase
Q55974	sll0667	ISY352e2	syn:sll0667	NA	putative transposase gene of IS4 family insertion sequence ISY352e2	NA	putative transposase	Q55974	Transposase.	NA	3109036	complement(3109036..3109695)	219	SYNGTS_2788	sll0667	sll0667	sll0667; transposase
Q55973	sll0668	ISY352e2	syn:sll0668	NA	putative transposase gene of IS4 family insertion sequence ISY352e2	NA	putative transposase	Q55973	Transposase.	NA	3108643	complement(3108643..3109023)	126	SYNGTS_2787	sll0668	sll0668	sll0668; transposase
Q55970	sll0669	NA	syn:sll0669	NA	hypothetical protein	NA	NA	Q55970	Sll0669 protein.	NA	3103784	complement(3103784..3104104)	106	SYNGTS_2784	sll0669	sll0669	sll0669; hypothetical protein
Q55969	sll0670	NA	syn:sll0670	NA	hypothetical protein	NA	hypothetical protein	Q55969	Sll0670 protein.	NA	3103070	complement(3103070..3103579)	169	SYNGTS_2783	sll0670	sll0670	sll0670; hypothetical protein
Q55968	sll0671	NA	syn:sll0671	K03284	magnesium and cobalt transport protein	NA	probable cation transporter	Q55968	Magnesium and cobalt transport protein.	NA	3101820	complement(3101820..3102962)	380	SYNGTS_2782	sll0671	sll0671	sll0671; magnesium/cobalt transport protein; K03284 magnesium transporter
Q59999	sll0672	pacL	syn:sll0672	K01529	cation-transporting p-type ATPase PacL	NA	cation-transporting ATPase PacL homolog	Q59999	Cation-transporting ATPase; E1-E2 ATPase.	3.6.1.-	3098729	complement(3098729..3101566)	945	SYNGTS_2781	sll0672	sll0672	sll0672; cation-transporting ATPase E1-E2 ATPase; K01537 Ca2+-transporting ATPase [EC:3.6.3.8]
Q55966	sll0676	NA	syn:sll0676	NA	hypothetical protein	NA	hypothetical protein	Q55966	Sll0676 protein.	NA	3095044	complement(3095044..3095586)	180	SYNGTS_2775	sll0676	sll0676	sll0676; hypothetical protein
Q57495	sll0677	ISY523h	syn:sll0677	K07492	putative transposase gene of IS5 family insertion sequence ISY523h	NA	putative transposase	Q57495	Transposase (IS5Sc transposase).	NA	3093908	complement(3093908..3094693)	261	SYNGTS_2773	sll0677	sll0677	sll0677; transposase
Q55965	sll0678	NA	syn:sll0678	NA	hypothetical protein	NA	hypothetical protein	Q55965	Sll0678 protein.	NA	3093408	complement(3093408..3093845)	145	SYNGTS_2772	sll0678	sll0678	sll0678; hypothetical protein
Q55200	sll0679	sphX	syn:sll0679	K02040	ABC-type phosphate transport system substrate-binding protein, PstS homolog	NA	periplasmic phosphate-binding protein of ABC transporter	Q55200	Protein sphX precursor.	NA	2642135	complement(2642135..2643145)	336	SYNGTS_2379	sphX	sll0679	sphX; SphX protein precursor; K02040 phosphate transport system substrate-binding protein
Q55199	sll0680	pstS, phoS	syn:sll0680	K02040	ABC-type phosphate transport system substrate-binding protein	NA	phosphate-binding periplasmic protein precursor (PBP)	Q55199	Phosphate-binding periplasmic protein.	NA	2640662	complement(2640662..2641813)	383	SYNGTS_2378	pstS	sll0680	pstS; phosphate-binding periplasmic protein; K02040 phosphate transport system substrate-binding
Q55198	sll0681	pstC, phoW	syn:sll0681	K02037	ABC-type phosphate transport system permease protein	NA	phosphate transport system permease protein PstC homolog	Q55198	Phosphate transport system permease protein; PstC.	NA	2639627	complement(2639627..2640580)	317	SYNGTS_2377	pstC	sll0681	pstC; phosphate transport system permease protein PstC; K02037 phosphate transport system permea
Q55197	sll0682	pstA, phoT	syn:sll0682	K02038	ABC-type phosphate transport system permease protein	NA	phosphate transport system permease protein PstA homolog	Q55197	Phosphate transport system permease protein; PstA.	NA	2638578	complement(2638578..2639441)	287	SYNGTS_2376	pstA	sll0682	pstA; phosphate transport system permease protein PstA; K02038 phosphate transport system permea
Q55196	sll0683	pstB, phoT	syn:sll0683	K02036	ABC-type phosphate transport system ATP-binding protein	NA	phosphate transport ATP-binding protein PstB homolog	Q55196	Phosphate import ATP-binding protein pstB 1 (EC 3.6.3.27) (Phosphate- transporting ATPase 1) (ABC phosphate transporter 1).	3.6.3.27	2637743	complement(2637743..2638552)	269	SYNGTS_2375	pstB	sll0683	pstB; phosphate transport ATP-binding protein PstB; K02036 phosphate transport system ATP-bindin
Q55195	sll0684	pstB, phoT	syn:sll0684	K02036	ABC-type phosphate transport system ATP-binding protein	NA	phosphate transport ATP-binding protein PstB homolog	Q55195	Phosphate import ATP-binding protein pstB 2 (EC 3.6.3.27) (Phosphate- transporting ATPase 2) (ABC phosphate transporter 2).	3.6.3.27	2636828	complement(2636828..2637628)	266	SYNGTS_2374	pstB	sll0684	pstB; phosphate transport ATP-binding protein PstB; K02036 phosphate transport system ATP-bindin
Q55194	sll0685	NA	syn:sll0685	NA	hypothetical protein	NA	hypothetical protein	Q55194	Sll0685 protein.	NA	2636236	complement(2636236..2636724)	162	SYNGTS_2373	sll0685	sll0685	sll0685; hypothetical protein
Q55193	sll0686	NA	syn:sll0686	NA	hypothetical protein	NA	probable cytochrome c-type biogenesis protein	Q55193	Sll0686 protein.	NA	2635219	complement(2635219..2636046)	275	SYNGTS_2372	sll0686	sll0686	sll0686; hypothetical protein
Q55192	sll0687	sigI	syn:sll0687	K03088	RNA polymerase ECF-type (group 3) sigma factor	sigI	group3 RNA polymerase sigma factor SigI	Q55192	Sll0687 protein.	NA	2634660	complement(2634660..2635217)	185	SYNGTS_2371	sll0687	sll0687	sll0687; hypothetical protein; K03088 RNA polymerase sigma-70 factor, ECF subfamily
Q55191	sll0688	NA	syn:sll0688	NA	hypothetical protein	NA	NA	Q55191	Sll0688 protein.	NA	2633852	complement(2633852..2634655)	267	SYNGTS_2370	sll0688	sll0688	sll0688; hypothetical protein
Q55190	sll0689	nhaS3	syn:sll0689	NA	NaH-antiporter protein	NA	Na+/H+ antiporter	Q55190	Na/H+ antiporter.	NA	2632124	complement(2632124..2633509)	461	SYNGTS_2369	sll0689	sll0689	sll0689; Na/H+ antiporter
Q55189	sll0690	vapC	syn:sll0690	K07062	virulence associated protein C	NA	probable transcription regulator	Q55189	Virulence associated protein C.	NA	2631207	complement(2631207..2631608)	133	SYNGTS_2367	vapC	sll0690	vapC; transcription regulator; K07062
Q55188	sll0691	NA	syn:sll0691	NA	hypothetical protein	NA	hypothetical protein	Q55188	Sll0691 protein.	NA	2630469	complement(2630469..2631071)	200	SYNGTS_2366	sll0691	sll0691	sll0691; hypothetical protein
P72685	sll0696	NA	syn:sll0696	K07052	hypothetical protein	NA	hypothetical protein	P72685	Sll0696 protein.	NA	130167	complement(130167..131039)	290	SYNGTS_0115	sll0696	sll0696	sll0696; hypothetical protein; K07052
P20169	sll0698	hik33, chk33, ycf26, dspA, nblS, dfr	syn:sll0698	K07769	two-component system histidine kinase, multi-signal sensor	dfr	drug sensory protein A	P20169	Drug sensory protein A (EC 2.7.13.3).	2.7.13.3	124452	complement(124452..126443)	663	SYNGTS_0110	ycf26	sll0698	ycf26; sensory histidine kinase NblS/DspA/Dfr/Hik33; K07769 two-component system, OmpR family, s
Q55697	sll0699	ISY100i	syn:sll0699	K07494	putative transposase gene of IS630 family insertion sequence ISY100i	NA	putative transposase	Q55697	Transposase.	NA	123989	complement(123989..124348)	119	SYNGTS_0109	sll0699	sll0699	sll0699; transposase
Q55696	sll0700	ISY100i	syn:sll0700	K07494	putative transposase gene of IS630 family insertion sequence ISY100i	NA	putative transposase	Q55696	Transposase.	NA	123501	complement(123501..123995)	164	SYNGTS_0108	sll0700	sll0700	sll0700; transposase
P72679	sll0702	NA	syn:sll0702	NA	hypothetical protein	NA	NA	P72679	Sll0702 protein.	NA	119570	complement(119570..119962)	130	SYNGTS_0103	sll0702	sll0702	sll0702; hypothetical protein
P72678	sll0703	NA	syn:sll0703	NA	hypothetical protein	NA	NA	P72678	Sll0703 protein.	NA	118333	complement(118333..119532)	399	SYNGTS_0102	sll0703	sll0703	sll0703; hypothetical protein
P72676	sll0704	nifS2	syn:sll0704	K04487	NifS protein, facilitates iron-sulfur cluster assembly	nifS	cysteine desulfurase	P72676	NifS protein.	2.8.1.7	116518	complement(116518..117693)	391	SYNGTS_0100	nifS	sll0704	nifS; NifS protein; K04487 cysteine desulfurase [EC:2.8.1.7]
P72666	sll0708	ksgA	syn:sll0708	K02528	dimethyladenosine transferase	NA	dimethyladenosine transferase	P72666	Dimethyladenosine transferase (EC 2.1.1.-) (S-adenosylmethionine-6-N', N'-adenosyl(rRNA) dimethyltransferase) (16S rRNA dimethylase) (High level kasugamycin resistance protein ksgA) (Kasugamycin dimethyltransferase).	2.1.1.-	107471	complement(107471..108325)	284	SYNGTS_0090	ksgA	sll0708	ksgA; dimethyladenosine transferase; K02528 16S rRNA (adenine1518-N6/adenine1519-N6)-dimethyltra
P72665	sll0709	llaI.2	syn:sll0709	NA	2nd component required for LlaI restriction activity	NA	putative endonuclease	P72665	LlaI.2 protein.	NA	105151	complement(105151..106539)	462	SYNGTS_0089	sll0709	sll0709	sll0709; restriction enzyme LlaI protein
P72664	sll0710	NA	syn:sll0710	NA	hypothetical protein	NA	NA	P72664	Sll0710 protein.	NA	102930	complement(102930..105110)	726	SYNGTS_0088	sll0710	sll0710	sll0710; hypothetical protein
P72663	sll0711	ipk	syn:sll0711	K00919	4-diphosphocytidyl-2-C-methyl-D-erythritol kinase	NA	isopentenyl monophosphate kinase	P72663	4-diphosphocytidyl-2-C-methyl-D-erythritol kinase (EC 2.7.1.148) (CMK) (4-(cytidine-5'-diphospho)-2-C-methyl-D-erythritol kinase).	2.7.1.148	101884	complement(101884..102831)	315	SYNGTS_0087	ipk	sll0711	ipk; isopentenyl monophosphate kinase; K00919 4-diphosphocytidyl-2-C-methyl-D-erythritol kinase
P72662	sll0712	cysM	syn:sll0712	K01738	cysteine synthase	cysM	cysteine synthase	P72662	Cysteine synthase.	2.5.1.47	100794	complement(100794..101771)	325	SYNGTS_0086	cysM	sll0712	cysM; cysteine synthase; K01738 cysteine synthase A [EC:2.5.1.47]
P72660	sll0716	lepB1, lepB	syn:sll0716	K03100	leader peptidase I (signal peptidase I)	NA	signal peptidase I	P72660	Probable signal peptidase I-1 (EC 3.4.21.89) (SPase I-1) (Leader peptidase I-1).	3.4.21.89	98609	complement(98609..99199)	196	SYNGTS_0084	lepB	sll0716	lepB; leader peptidase I; K03100 signal peptidase I [EC:3.4.21.89]
P74650	sll0720	NA	syn:sll0720	K07389	hemolysin activation protein	NA	RTX toxin activating protein homolog	P74650	Hypothetical protein sll0720.	2.3.1.-	3447715	complement(3447715..3448158)	147	SYNGTS_3060	sll0720	sll0720	sll0720; apxIC gene product hemolysin activation protein; K07389 cytolysin-activating lysine-acy
P74649	sll0721	NA	syn:sll0721	NA	leukotoxin (LtA)	NA	NA	P74649	Leukotoxin; LtA.	NA	3443514	complement(3443514..3447386)	1290	SYNGTS_3059	sll0721	sll0721	sll0721; hypothetical protein
P74648	sll0722	NA	syn:sll0722	NA	hypothetical protein	NA	NA	P74648	Sll0722 protein.	NA	3442661	complement(3442661..3443311)	216	SYNGTS_3058	sll0722	sll0722	sll0722; hypothetical protein
P74647	sll0723	NA	syn:sll0723	NA	hypothetical protein	NA	NA	P74647	Sll0723 protein.	NA	3436529	complement(3436529..3441844)	1771	SYNGTS_3057	sll0723	sll0723	sll0723; hypothetical protein
P74643	sll0726	pgm	syn:sll0726	K01835	phosphoglucomutase	NA	phosphoglucomutase	P74643	Phosphoglucomutase.	5.4.2.2	3431317	complement(3431317..3433020)	567	SYNGTS_3053	pgm	sll0726	pgm; phosphoglucomutase; K01835 phosphoglucomutase [EC:5.4.2.2]
P74642	sll0727	NA	syn:sll0727	NA	hypothetical protein	NA	hypothetical protein	P74642	Sll0727 protein.	NA	3429461	complement(3429461..3431203)	580	SYNGTS_3052	sll0727	sll0727	sll0727; hypothetical protein
P74638	sll0728	accA	syn:sll0728	K01962	acetyl-CoA carboxylase carboxyl transferase subunit alpha	accA	acetyl-CoA carboxylase alpha subunit	P74638	Acetyl-coenzyme A carboxylase carboxyl transferase subunit alpha (EC 6.4.1.2) (Acetyl-CoA carboxylase carboxyltransferase subunit alpha) (ACCase subunit alpha).	6.4.1.2	3425538	complement(3425538..3426518)	326	SYNGTS_3048	accA	sll0728	accA; acetyl-CoA carboxylase alpha subunit; K01962 acetyl-CoA carboxylase carboxyl transferase s
P74637	sll0729	NA	syn:sll0729	K06223	modification methylase	NA	probable DNA methyltransferase	P74637	Modification methylase.	2.1.1.72	3424667	complement(3424667..3425524)	285	SYNGTS_3047	sll0729	sll0729	sll0729; modification methylase; K06223 DNA adenine methylase [EC:2.1.1.72]
P74634	sll0732	NA	syn:sll0732	NA	hypothetical protein	NA	hypothetical protein	P74634	Sll0732 protein.	NA	3421907	complement(3421907..3422482)	191	SYNGTS_3044	sll0732	sll0732	sll0732; hypothetical protein
P74633	sll0733	NA	syn:sll0733	NA	hypothetical protein	NA	NA	P74633	Sll0733 protein.	NA	3418971	complement(3418971..3419420)	149	SYNGTS_3041	sll0733	sll0733	sll0733; hypothetical protein
P74630	sll0735	NA	syn:sll0735	NA	hypothetical protein	NA	hypothetical protein	P74630	Sll0735 protein.	NA	3413078	complement(3413078..3414667)	529	SYNGTS_3037	sll0735	sll0735	sll0735; hypothetical protein
P74629	sll0736	NA	syn:sll0736	NA	hypothetical protein	NA	hypothetical protein	P74629	Sll0736 protein.	NA	3411849	complement(3411849..3413075)	408	SYNGTS_3036	sll0736	sll0736	sll0736; hypothetical protein
O06944	sll0737	NA	syn:sll0737	NA	hypothetical protein	NA	hypothetical protein	O06944	Sll0737 protein.	NA	3136019	complement(3136019..3138604)	861	SYNGTS_2815	sll0737	sll0737	sll0737; hypothetical protein
Q55994	sll0738	modA	syn:sll0738	K02020	ABC-type molybdate transport system substrate-binding protein	NA	molybdate-binding periplasmic protein	Q55994	Molybdate-binding periplasmic protein.	NA	3135185	complement(3135185..3135997)	270	SYNGTS_2814	modA	sll0738	modA; molybdate-binding periplasmic protein; K02020 molybdate transport system substrate-binding
Q55993	sll0739	modBC	syn:sll0739	K02018	ABC-type molybdate transport system permease/ATP-binding protein	NA	ATP-binding protein of molybdate ABC transporter	Q55993	ABC transporter.	NA	3133291	complement(3133291..3135138)	615	SYNGTS_2813	sll0739	sll0739	sll0739; ABC transporter; K02017 molybdate transport system ATP-binding protein [EC:3.6.3.29] K0
Q55992	sll0740	NA	syn:sll0740	NA	hypothetical protein	NA	hypothetical protein	Q55992	Sll0740 protein.	NA	3132577	complement(3132577..3133284)	235	SYNGTS_2812	sll0740	sll0740	sll0740; hypothetical protein
P52965	sll0741	nifJ	syn:sll0741	K03737	pyruvate ferredoxin oxidoreductase, alpha subunit / pyruvate ferredoxin oxidoreductase, beta subunit	NA	pyruvate flavodoxin oxidoreductase	P52965	Putative pyruvate-flavodoxin oxidoreductase (EC 1.2.7.-).	1.2.7.-	3128387	complement(3128387..3131986)	1199	SYNGTS_2811	nifJ	sll0741	nifJ; pyruvate oxidoreductase; K03737 putative pyruvate-flavodoxin oxidoreductase [EC:1.2.7.-]
Q55991	sll0742	NA	syn:sll0742	NA	hypothetical protein	NA	hypothetical protein	Q55991	Sll0742 protein.	NA	3127864	complement(3127864..3128313)	149	SYNGTS_2810	sll0742	sll0742	sll0742; hypothetical protein
Q55990	sll0743	NA	syn:sll0743	NA	hypothetical protein	NA	hypothetical protein	Q55990	Sll0743 protein.	NA	3127364	complement(3127364..3127846)	160	SYNGTS_2809	sll0743	sll0743	sll0743; hypothetical protein
Q55989	sll0744	NA	syn:sll0744	K00226	hypothetical protein	NA	hypothetical protein	Q55989	Sll0744 protein.	1.3.3.1	3126311	complement(3126311..3127342)	343	SYNGTS_2808	sll0744	sll0744	sll0744; hypothetical protein; K00226 dihydroorotate dehydrogenase (fumarate) [EC:1.3.98.1]
Q55988	sll0745	pfkA	syn:sll0745	K00850	phosphofructokinase	NA	phosphofructokinase	Q55988	6-phosphofructokinase 2 (EC 2.7.1.11) (Phosphofructokinase 2) (Phosphohexokinase 2).	2.7.1.11	3125045	complement(3125045..3126199)	384	SYNGTS_2807	pfkA	sll0745	pfkA; phosphofructokinase; K00850 6-phosphofructokinase 1 [EC:2.7.1.11]
Q55631	sll0749	NA	syn:sll0749	NA	hypothetical protein	NA	hypothetical protein	Q55631	Sll0749 protein.	NA	2422833	complement(2422833..2423432)	199	SYNGTS_2179	sll0749	sll0749	sll0749; hypothetical protein
Q55630	sll0750	hik8, sasA	syn:sll0750	K08479	two-component sensor histidine kinase	NA	two-component sensor histidine kinase	Q55630	Adaptive-response sensory-kinase sasA (EC 2.7.13.3).	2.7.13.3	2421536	complement(2421536..2422687)	383	SYNGTS_2178	sasA	sll0750	sasA; sensory transduction histidine kinase SasA/Hik8; K08479 two-component system, OmpR family,
Q55628	sll0751	ycf22	syn:sll0751	K02067	putative ABC transporter substrate-binding protein	NA	hypothetical protein	Q55628	Ycf22 protein.	NA	2419385	complement(2419385..2419894)	169	SYNGTS_2176	ycf22	sll0751	ycf22; hypothetical protein; K02067 putative ABC transport system substrate-binding protein
Q55627	sll0752	NA	syn:sll0752	NA	hypothetical protein	NA	hypothetical protein	Q55627	Sll0752 protein.	NA	2418535	complement(2418535..2419398)	287	NA	NA	NA	NA
Q55626	sll0753	folD	syn:sll0753	K01491	methylenetetrahydrofolate dehydrogenase (NADP+) / methenyltetrahydrofolate cyclohydrolase	folD	FolD bifunctional protein	Q55626	Methylenetetrahydrofolate dehydrogenase /methenyltetrahydrofolate cyclohydrolase.	1.5.1.5 3.5.4.9	2417577	complement(2417577..2418461)	294	SYNGTS_2175	folD	sll0753	folD; methylenetetrahydrofolate dehydrogenase/methenyltetrahydrofolate cyclohydrolase; K01491 me
Q55625	sll0754	NA	syn:sll0754	K02834	ribosome binding factor A	NA	ribosome binding factor A	Q55625	Ribosome-binding factor A.	NA	2416806	complement(2416806..2417207)	133	SYNGTS_2173	sll0754	sll0754	sll0754; ribosome-binding factor A; K02834 ribosome-binding factor A
Q55624	sll0755	tpx, 2-CP	syn:sll0755	K03386	thioredoxin peroxidase, 2-Cys peroxiredoxin	TPX	thiol-specific antioxidant protein	Q55624	Putative peroxiredoxin sll0755 (EC 1.11.1.15) (Thioredoxin reductase).	1.11.1.15	2416091	complement(2416091..2416693)	200	SYNGTS_2172	sll0755	sll0755	sll0755; thiol-specific antioxidant protein; K03386 peroxiredoxin (alkyl hydroperoxide reductase
Q55623	sll0756	NA	syn:sll0756	NA	hypothetical protein	NA	NA	Q55623	Sll0756 protein.	NA	2415410	complement(2415410..2416018)	202	SYNGTS_2171	sll0756	sll0756	sll0756; hypothetical protein
Q55621	sll0757	purF	syn:sll0757	K00764	amidophosphoribosyltransferase	purF	amidophosphoribosyltransferase	Q55621	Amidophosphoribosyltransferase precursor (EC 2.4.2.14) (Glutamine phosphoribosylpyrophosphate amidotransferase) (ATASE) (GPATase).	2.4.2.14	2412826	complement(2412826..2414313)	495	SYNGTS_2168	purF	sll0757	purF; amidophosphoribosyltransferase; K00764 amidophosphoribosyltransferase [EC:2.4.2.14]
Q55619	sll0759	NA	syn:sll0759	K09687	ABC-2 type transport system ATP-binding protein	NA	ABC transporter ATP-binding protein	Q55619	ABC transporter.	NA	2411067	complement(2411067..2412110)	347	SYNGTS_2166	sll0759	sll0759	sll0759; ABC transporter; K01990 ABC-2 type transport system ATP-binding protein
Q55618	sll0760	ycf38	syn:sll0760	K09686	ABC-2 type transport system permease protein	ycf38	hypothetical protein YCF38	Q55618	Ycf38.	NA	2410030	complement(2410030..2410914)	294	SYNGTS_2165	ycf38	sll0760	ycf38; hypothetical protein; K01992 ABC-2 type transport system permease protein
Q55617	sll0761	NA	syn:sll0761	NA	hypothetical protein	NA	NA	Q55617	Sll0761 protein.	NA	2409572	complement(2409572..2409931)	119	SYNGTS_2164	sll0761	sll0761	sll0761; hypothetical protein
Q55616	sll0762	NA	syn:sll0762	NA	hypothetical protein	NA	NA	Q55616	Sll0762 protein.	NA	2409194	complement(2409194..2409544)	116	SYNGTS_2163	sll0762	sll0762	sll0762; hypothetical protein
Q55615	sll0763	NA	syn:sll0763	NA	hypothetical protein	NA	hypothetical protein	Q55615	Sll0763 protein.	NA	2408869	complement(2408869..2409228)	119	NA	NA	NA	NA
Q55614	sll0764	urtD, livG	syn:sll0764	K11962	ABC-type urea transport system ATP-binding protein	NA	probable branched-chain amino acid transport ATP-binding protein	Q55614	High-affinity branched-chain amino acid transport ATP-binding protein.	NA	2407565	complement(2407565..2408686)	373	SYNGTS_2162	livG	sll0764	livG; high-affinity branched-chain amino acid transport ATP-binding protein; K11962 urea transpo
Q55613	sll0765	NA	syn:sll0765	K07146	hypothetical protein	NA	hypothetical protein	Q55613	UPF0176 protein sll0765.	NA	2406130	complement(2406130..2406966)	278	SYNGTS_2160	sll0765	sll0765	sll0765; hypothetical protein; K07146 UPF0176 protein
P52601	sll0766	radC	syn:sll0766	K03630	DNA repair protein radC homolog	radC	DNA repair protein RadC	P52601	DNA repair protein radC homolog.	NA	2405409	complement(2405409..2406140)	243	SYNGTS_2159	radC	sll0766	radC; DNA repair protein RadC; K03630 DNA repair protein RadC
P48957	sll0767	rplT, rpl20	syn:sll0767	K02887	50S ribosomal protein L20	rpl20	50S ribosomal protein L20	P48957	50S ribosomal protein L20.	NA	2404615	complement(2404615..2404968)	117	SYNGTS_2157	rpl20	sll0767	rpl20; 50S ribosomal protein L20; K02887 large subunit ribosomal protein L20
P15729	sll0771	glcP, gtr	syn:sll0771	K08139	glucose transport protein	glcP	glucose transport protein	P15729	Glucose transport protein.	NA	2399210	complement(2399210..2400616)	468	SYNGTS_2153	glcP	sll0771	glcP; glucose transport protein
P15730	sll0772	NA	syn:sll0772	NA	probable porin	NA	probable porin; major outer membrane protein	P15730	Hypothetical protein sll0772.	NA	2397478	complement(2397478..2399118)	546	SYNGTS_2152	sll0772	sll0772	sll0772; hypothetical protein
Q55958	sll0775	NA	syn:sll0775	NA	hypothetical protein	NA	NA	Q55958	Sll0775 protein.	NA	3083746	complement(3083746..3084123)	125	SYNGTS_2764	sll0775	sll0775	sll0775; hypothetical protein
P54735	sll0776	spkD, pknA	syn:sll0776	K08884	eukaryotic-type serine/threonine protein kinase	NA	serine/threonine kinase	P54735	Serine/threonine-protein kinase D (EC 2.7.11.1).	2.7.11.1	3082151	complement(3082151..3083668)	505	SYNGTS_2763	pknA	sll0776	pknA; eukaryotic protein kinase; K08884 serine/threonine protein kinase, bacterial [EC:2.7.11.1]
Q55957	sll0777	NA	syn:sll0777	K07260	hypothetical protein	NA	putative carboxypeptidase	Q55957	Sll0777 protein.	3.4.16.4	3081264	complement(3081264..3082181)	305	SYNGTS_2762	sll0777	sll0777	sll0777; hypothetical protein
Q55956	sll0778	NA	syn:sll0778	K02021	putative MDR (multidrug resistance) family ABC transporter	NA	ABC transporter, ATP-binding protein	Q55956	ABC transporter.	NA	3078838	complement(3078838..3081210)	790	SYNGTS_2761	sll0778	sll0778	sll0778; ABC transporter
Q55955	sll0779	NA	syn:sll0779	K02488	PleD	NA	NA	Q55955	Sll0779 protein.	NA	3075896	complement(3075896..3078550)	884	SYNGTS_2760	sll0779	sll0779	sll0779; protein PleD
Q55954	sll0780	NA	syn:sll0780	NA	hypothetical protein	NA	NA	Q55954	Sll0780 protein.	NA	3075546	complement(3075546..3075848)	100	SYNGTS_2759	sll0780	sll0780	sll0780; hypothetical protein
Q55953	sll0781	NA	syn:sll0781	K09958	hypothetical protein	NA	hypothetical protein	Q55953	Sll0781 protein.	NA	3075110	complement(3075110..3075577)	155	SYNGTS_2758	sll0781	sll0781	sll0781; hypothetical protein; K09958 hypothetical protein
Q55952	sll0782	NA	syn:sll0782	NA	transcriptional regulator	NA	transcriptional regulator	Q55952	Hypothetical protein sll0782.	NA	3073629	complement(3073629..3074738)	369	SYNGTS_2757	sll0782	sll0782	sll0782; protein kinase
Q55950	sll0783	NA	syn:sll0783	NA	hypothetical protein	NA	NA	Q55950	Sll0783 protein.	NA	3071459	complement(3071459..3071941)	160	SYNGTS_2755	sll0783	sll0783	sll0783; hypothetical protein
Q55949	sll0784	merR	syn:sll0784	K01502	nitrilase	merR	nitrilase	Q55949	Nitrilase.	3.5.5.7	3070281	complement(3070281..3071321)	346	SYNGTS_2754	merR	sll0784	merR; nitrilase; K01502 aliphatic nitrilase [EC:3.5.5.7]
Q55948	sll0785	NA	syn:sll0785	NA	hypothetical protein	NA	NA	Q55948	Sll0785 protein.	NA	3069162	complement(3069162..3070250)	362	SYNGTS_2753	sll0785	sll0785	sll0785; hypothetical protein
Q55947	sll0786	NA	syn:sll0786	NA	hypothetical protein	NA	NA	Q55947	Sll0786 protein.	NA	3068630	complement(3068630..3069208)	192	SYNGTS_2752	sll0786	sll0786	sll0786; hypothetical protein
Q55946	sll0787	NA	syn:sll0787	K07123	hypothetical protein	NA	hypothetical protein	Q55946	Hypothetical protein sll0787.	NA	3067652	complement(3067652..3068620)	322	SYNGTS_2751	sll0787	sll0787	sll0787; hypothetical protein; K07123
Q55943	sll0788	NA	syn:sll0788	NA	hypothetical protein	NA	hypothetical protein	Q55943	Sll0788 protein.	NA	3065617	complement(3065617..3066207)	196	SYNGTS_2747	sll0788	sll0788	sll0788; hypothetical protein
Q55942	sll0789	copR, rre34	syn:sll0789	K02483	two-component response regulator (OmpR subfamily)	NA	two-component response regulator OmpR subfamily	Q55942	OmpR subfamily.	NA	3064912	complement(3064912..3065610)	232	SYNGTS_2746	sll0789	sll0789	sll0789; OmpR subfamily protein Rre34/CopR
Q55941	sll0790	hik31	syn:sll0790	NA	two-component sensor histidine kinase	NA	two-component sensor histidine kinase	Q55941	Sensor protein.	NA	3063549	complement(3063549..3064925)	458	SYNGTS_2745	sll0790	sll0790	sll0790; sensory transduction histidine kinase Hik31
Q55940	sll0792	ziaR, smtB	syn:sll0792	NA	zinc-responsive transcriptional repressor of ziaA	ziaR	Zinc-responsive repressor ZiaR	Q55940	Transcriptional repressor smtB homolog.	NA	3060807	complement(3060807..3061205)	132	SYNGTS_2743	smtB	sll0792	smtB; transcriptional repressor SmtB
Q55939	sll0793	NA	syn:sll0793	K09771	hypothetical protein	NA	hypothetical protein	Q55939	UPF0060 membrane protein sll0793.	NA	3060469	complement(3060469..3060795)	108	SYNGTS_2742	sll0793	sll0793	sll0793; hypothetical protein; K09771 small multidrug resistance family-3 protein
Q55938	sll0794	coaR, corR, merR, cobH, cbiC	syn:sll0794	K06042	cobalt-dependent transcriptional regulator CoaR or CorR (MerR (mercuric resistance operon regulatory protein)-like domain in N-terminal half and a domain of precorrin isomerase, Precorrin-8X methylmutase in C-terminal half)	coaR	cobalt-responsive regulator CoaR	Q55938	Mercuric resistance operon regulatory protein; precorrin isomerase.	5.4.1.2	3057217	complement(3057217..3058329)	370	SYNGTS_2740	corR	sll0794	corR; cobalt-dependent transcriptional regulator; K06042 precorrin-8X methylmutase [EC:5.4.1.2]
Q55933	sll0797	nrsR, rppA, rre33	syn:sll0797	K11330	redox-responsive and/or Ni(II)-responsive regulator, two-component response regulator (OmpR subfamily)	NA	two-component response regulator OmpR subfamily	Q55933	OmpR subfamily.	NA	3050263	complement(3050263..3050967)	234	SYNGTS_2735	sll0797	sll0797	sll0797; OmpR subfamily protein NrsR/RppA/Rre33; K11330 two-component system, OmpR family, Ni(II
Q55932	sll0798	nrsS, rppB, hik30	syn:sll0798	K11328	two-component sensor histidine kinase, Ni(II)-sensor and/or redox sensor	NA	two-component sensor histidine kinase	Q55932	Sensor protein.	2.7.13.3	3048902	complement(3048902..3050266)	454	SYNGTS_2734	sll0798	sll0798	sll0798; sensory transduction histidine kinase NrsS/RppB/Hik30; K11328 two-component system, Omp
Q55927	sll0800	NA	syn:sll0800	NA	hypothetical protein	NA	hypothetical protein	Q55927	Sll0800 protein.	NA	3043528	complement(3043528..3043926)	132	SYNGTS_2729	sll0800	sll0800	sll0800; hypothetical protein
P74066	sll0802	NA	syn:sll0802	NA	hypothetical protein	NA	hypothetical protein	P74066	Sll0802 protein.	NA	1718820	complement(1718820..1719263)	147	SYNGTS_1567	sll0802	sll0802	sll0802; hypothetical protein
P74065	sll0803	NA	syn:sll0803	NA	hypothetical protein	NA	hypothetical protein	P74065	Sll0803 protein.	NA	1718310	complement(1718310..1718789)	159	SYNGTS_1566	sll0803	sll0803	sll0803; hypothetical protein
P74064	sll0804	NA	syn:sll0804	K06883	hypothetical protein	NA	hypothetical protein	P74064	Sll0804 protein.	NA	1716932	complement(1716932..1718293)	453	SYNGTS_1565	sll0804	sll0804	sll0804; hypothetical protein; K06883
P74061	sll0807	rpe	syn:sll0807	K01783	pentose-5-phosphate-3-epimerase	NA	pentose-5-phosphate-3-epimerase	P74061	Ribulose-phosphate 3-epimerase (EC 5.1.3.1) (Pentose-5-phosphate 3- epimerase) (PPE) (R5P3E).	5.1.3.1	1712564	complement(1712564..1713256)	230	SYNGTS_1562	cfxE	sll0807	cfxE; ribulose-5-phosphate-3-epimerase; K01783 ribulose-phosphate 3-epimerase [EC:5.1.3.1]
P74059	sll0808	ISY508a	syn:sll0808	K07494	putative transposase gene of IS630 family insertion sequence ISY508a	NA	putative transposase	P74059	Transposase.	NA	1711093	complement(1711093..1711659)	188	SYNGTS_1560	sll0808	sll0808	sll0808; transposase
P74052	sll0809	NA	syn:sll0809	K03800	putative lipoate-protein ligase A	NA	hypothetical protein	P74052	Sll0809 protein.	2.7.7.63	1703426	complement(1703426..1704097)	223	SYNGTS_1553	sll0809	sll0809	sll0809; hypothetical protein; K03800 lipoate-protein ligase A [EC:2.7.7.63]
P74051	sll0810	NA	syn:sll0810	NA	hypothetical protein	NA	NA	P74051	Sll0810 protein.	NA	1702666	complement(1702666..1703226)	186	SYNGTS_1552	sll0810	sll0810	sll0810; hypothetical protein
P74050	sll0811	NA	syn:sll0811	NA	hypothetical protein	NA	NA	P74050	Sll0811 protein.	NA	1702300	complement(1702300..1702644)	114	SYNGTS_1551	sll0811	sll0811	sll0811; hypothetical protein
P74047	sll0812	NA	syn:sll0812	NA	hypothetical protein	NA	hypothetical protein	P74047	Sll0812 protein.	NA	1699970	complement(1699970..1700431)	153	SYNGTS_1547	sll0812	sll0812	sll0812; hypothetical protein
P74044	sll0813	ctaC, coxB	syn:sll0813	K02275	cytochrome c oxidase subunit II	ctaC	cytochrome c oxidase subunit II	P74044	Cytochrome c oxidase subunit II.	1.9.3.1	1697011	complement(1697011..1697913)	300	SYNGTS_1544	ctaC	sll0813	ctaC; cytochrome c oxidase subunit II; K02275 cytochrome c oxidase subunit II [EC:1.9.3.1]
P74043	sll0814	NA	syn:sll0814	K08977	hypothetical protein	NA	hypothetical protein	P74043	Sll0814 protein.	NA	1695886	complement(1695886..1696797)	303	SYNGTS_1543	sll0814	sll0814	sll0814; hypothetical protein; K08977 putative membrane protein
P74042	sll0815	NA	syn:sll0815	NA	hypothetical protein	NA	NA	P74042	Sll0815 protein.	NA	1694717	complement(1694717..1695511)	264	SYNGTS_1542	sll0815	sll0815	sll0815; hypothetical protein
P74041	sll0816	NA	syn:sll0816	K00540	putative oxidoreductase	NA	probable oxidoreductase	P74041	Hypothetical oxidoreductase sll0816 (EC 1.-.-.-).	1.-.-.-	1693546	complement(1693546..1694661)	371	SYNGTS_1541	sll0816	sll0816	sll0816; hypothetical protein
P74040	sll0817	miaA, trpX	syn:sll0817	K00791	tRNA delta-2-isopentenylpyrophosphate (IPP) transferase	NA	tRNA delta-2-isopentenylpyrophosphate (IPP) transferase	P74040	tRNA delta(2)-isopentenylpyrophosphate transferase (EC 2.5.1.8) (IPP transferase) (Isopentenyl-diphosphate:tRNA isopentenyltransferase) (IPTase) (IPPT).	2.5.1.75	1692627	complement(1692627..1693538)	303	SYNGTS_1540	miaA	sll0817	miaA; tRNA delta-2-isopentenylpyrophosphate transferase; K00791 tRNA dimethylallyltransferase [E
P74038	sll0818	NA	syn:sll0818	K07056	hypothetical protein	NA	tetrapyrrole methylase family protein	P74038	UPF0011 protein sll0818.	NA	1691493	complement(1691493..1692332)	279	SYNGTS_1538	sll0818	sll0818	sll0818; hypothetical protein; K07056 16S rRNA (cytidine1402-2'-O)-methyltransferase [EC:2.1.1.1
P29256	sll0819	psaF	syn:sll0819	K02694	photosystem I reaction center subunit III precursor (PSI-F)	psaF	photosystem I subunit III	P29256	Photosystem I reaction center subunit III precursor (PSI-F).	NA	1687556	complement(1687556..1688053)	165	SYNGTS_1533	psaF	sll0819	psaF; photosystem I subunit III; K02694 photosystem I subunit III
Q55434	sll0821	cph2	syn:sll0821	K02488	phytochrome-like protein	NA	hypothetical protein	Q55434	Phytochrome-like protein cph2 (Bacteriophytochrome cph2).	NA	2863093	complement(2863093..2866923)	1276	SYNGTS_2574	sll0821	sll0821	sll0821; hypothetical protein
Q55432	sll0822	NA	syn:sll0822	NA	hypothetical protein	NA	hypothetical protein	Q55432	Sll0822 protein.	NA	2862005	complement(2862005..2862394)	129	SYNGTS_2572	sll0822	sll0822	sll0822; hypothetical protein
Q55431	sll0823	sdhB	syn:sll0823	K00240	succinate dehydrogenase iron-sulfur protein	NA	probable succinate dehydrogenase iron-sulfur protein	Q55431	Succinate dehydrogenase iron-sulfur protein.	1.3.99.1	2861101	complement(2861101..2861838)	245	SYNGTS_2571	sdhB	sll0823	sdhB; succinate dehydrogenase iron-sulfur protein; K00240 succinate dehydrogenase iron-sulfur su
Q55428	sll0825	pcnB	syn:sll0825	K00970	polyA polymerase	NA	polyA polymerase	Q55428	PolyA polymerase.	2.7.7.19	2856160	complement(2856160..2857410)	416	SYNGTS_2566	pcnB	sll0825	pcnB; polyA polymerase; K00974 tRNA nucleotidyltransferase (CCA-adding enzyme) [EC:2.7.7.72 3.1.
Q55425	sll0827	NA	syn:sll0827	NA	hypothetical protein	NA	hypothetical protein	Q55425	Sll0827 protein.	NA	2851854	complement(2851854..2853344)	496	SYNGTS_2563	sll0827	sll0827	sll0827; hypothetical protein
Q55424	sll0828	nylA	syn:sll0828	K01426	6-aminohexanoate-cyclic-dimer hydrolase	NA	putative amidase	Q55424	Putative amidase (EC 3.5.1.4).	3.5.1.4	2850331	complement(2850331..2851851)	506	SYNGTS_2562	nylA	sll0828	nylA; 6-aminohexanoate-cyclic-dimer hydrolase; K01426 amidase [EC:3.5.1.4]
Q55423	sll0829	rapQ	syn:sll0829	K00599	methyltransferase	NA	probable methyltransferase	Q55423	Putative methyltransferase sll0829 (EC 2.1.1.-).	2.1.1.-	2848345	complement(2848345..2848983)	212	SYNGTS_2560	rapQ	sll0829	rapQ; methyltransferase; K03183 ubiquinone/menaquinone biosynthesis methyltransferase [EC:2.1.1.
Q55421	sll0830	fus	syn:sll0830	K02355	elongation factor EF-G	fus	elongation factor EF-G	Q55421	Elongation factor G-like protein.	3.6.5.3	2845180	complement(2845180..2847189)	669	SYNGTS_2558	fus	sll0830	fus; elongation factor EF-G; K02355 elongation factor G
Q55417	sll0832	NA	syn:sll0832	NA	hypothetical protein	NA	hypothetical protein	Q55417	Sll0832 protein.	NA	2838924	complement(2838924..2839379)	151	SYNGTS_2552	sll0832	sll0832	sll0832; hypothetical protein
Q55416	sll0833	appC	syn:sll0833	K02034	ABC-type oligopeptide transport system permease protein	NA	probable oligopeptides ABC transporter permease protein	Q55416	OppC in a binding protein-dependent transport system.	NA	2837795	complement(2837795..2838910)	371	SYNGTS_2551	sll0833	sll0833	sll0833; OppC in a binding protein-dependent transport system; K02034 peptide/nickel transport s
Q55415	sll0834	bicA	syn:sll0834	K03321	Bicarbonate transporter, Na+-dependent, low affinity (SulP family)	NA	low affinity sulfate transporter	Q55415	Low affinity sulfate transporter.	NA	2835816	complement(2835816..2837510)	564	SYNGTS_2550	sll0834	sll0834	sll0834; low affinity sulfate transporter; K03321 sulfate permease, SulP family
P73762	sll0837	NA	syn:sll0837	NA	periplasmic protein, function unknown	NA	hypothetical protein	P73762	Sll0837 protein.	NA	1364579	complement(1364579..1365463)	294	SYNGTS_1238	sll0837	sll0837	sll0837; hypothetical protein
P73761	sll0838	pyrF	syn:sll0838	K01591	orotidine 5'-phosphate decarboxylase	pyrF	orotidine 5' monophosphate decarboxylase	P73761	Orotidine 5'-phosphate decarboxylase (EC 4.1.1.23) (OMP decarboxylase) (OMPDCase) (OMPdecase).	4.1.1.23	1363837	complement(1363837..1364532)	231	SYNGTS_1237	pyrF	sll0838	pyrF; orotidine 5' monophosphate decarboxylase; K01591 orotidine-5'-phosphate decarboxylase [EC:
P73760	sll0839	NA	syn:sll0839	NA	hypothetical protein	NA	hypothetical protein	P73760	Sll0839 protein.	NA	1363265	complement(1363265..1363858)	197	SYNGTS_1236	sll0839	sll0839	sll0839; hypothetical protein
P73757	sll0842	nplT	syn:sll0842	K01234	neopullulanase	NA	neopullulanase	P73757	Neopullulanase.	3.2.1.135	1358846	complement(1358846..1360372)	508	SYNGTS_1233	nplT	sll0842	nplT; neopullulanase
P73756	sll0843	NA	syn:sll0843	NA	hypothetical protein	NA	NA	P73756	Sll0843 protein.	NA	1357740	complement(1357740..1358837)	365	SYNGTS_1232	sll0843	sll0843	sll0843; hypothetical protein
P73755	sll0844	NA	syn:sll0844	K00566	probable tRNA-methyltransferase	NA	tRNA (5-methylaminomethyl-2-thiouridylate)-methyltransferase	P73755	Probable tRNA (5-methylaminomethyl-2-thiouridylate)-methyltransferase (EC 2.1.1.61).	2.1.1.61	1356550	complement(1356550..1357626)	358	SYNGTS_1231	mnmA	sll0844	mnmA; tRNA (5-methyl aminomethyl-2-thiouridylate)-methyltransferase; K00566 tRNA-specific 2-thio
P73752	sll0846	NA	syn:sll0846	NA	hypothetical protein	NA	hypothetical protein	P73752	Sll0846 protein.	NA	1353596	complement(1353596..1353904)	102	SYNGTS_1228	sll0846	sll0846	sll0846; hypothetical protein
P73751	sll0847	NA	syn:sll0847	K00389	hypothetical protein	NA	NA	P73751	Sll0847 protein.	NA	1351634	complement(1351634..1352239)	201	SYNGTS_1226	sll0847	sll0847	sll0847; hypothetical protein; K00389 putative membrane protein
P49995	sll0848	dnaA	syn:sll0848	K02313	chromosomal replication initiator protein DnaA	dnaA	chromosomal replication initiator protein DnaA	P49995	Chromosomal replication initiator protein dnaA.	NA	1350236	complement(1350236..1351579)	447	SYNGTS_1225	dnaA	sll0848	dnaA; chromosomal replication initiator protein DnaA; K02313 chromosomal replication initiator p
P09192	sll0849	psbD1	syn:sll0849	K02706	photosystem II reaction center D2 protein	psbD	photosystem II D2 protein	P09192	Photosystem II D2 protein (Photosystem Q(A) protein) (PSII D2 protein).	NA	1348840	complement(1348840..1349898)	352	SYNGTS_1224	psbD	sll0849	psbD; photosystem II D2 protein; K02706 photosystem II P680 reaction center D2 protein
P09193	sll0851	psbC	syn:sll0851	K02705	photosystem II 44 kD reaction centre protein	psbC	photosystem II CP43 protein	P09193	Photosystem II 44 kDa reaction center protein (P6 protein) (CP43).	NA	1347474	complement(1347474..1348892)	472	SYNGTS_1223	psbC	sll0851	psbC; photosystem II CP43 protein; K02705 photosystem II CP43 chlorophyll apoprotein
P73747	sll0853	NA	syn:sll0853	NA	hypothetical protein	NA	hypothetical protein	P73747	Sll0853 protein.	NA	1345117	complement(1345117..1345677)	186	SYNGTS_1220	sll0853	sll0853	sll0853; hypothetical protein
P73746	sll0854	NA	syn:sll0854	NA	hypothetical protein	NA	hypothetical protein	P73746	Sll0854 protein.	NA	1344140	complement(1344140..1345066)	308	SYNGTS_1219	sll0854	sll0854	sll0854; hypothetical protein
P73745	sll0855	NA	syn:sll0855	K03281	hypothetical protein	NA	putative channel transporter	P73745	Sll0855 protein.	NA	1342775	complement(1342775..1344130)	451	SYNGTS_1218	sll0855	sll0855	sll0855; hypothetical protein; K03281 chloride channel protein, CIC family
P73744	sll0856	sigH, rpoE	syn:sll0856	K03088	RNA polymerase ECF-type (group 3) sigma-E factor	sigH	group3 RNA polymerase sigma factor SigH	P73744	RNA polymerase sigma-E factor.	NA	1342052	complement(1342052..1342612)	186	SYNGTS_1217	rpoE	sll0856	rpoE; RNA polymerase sigma-E factor; K03088 RNA polymerase sigma-70 factor, ECF subfamily
P73743	sll0857	NA	syn:sll0857	NA	hypothetical protein	NA	NA	P73743	Sll0857 protein.	NA	1341694	complement(1341694..1342062)	122	SYNGTS_1216	sll0857	sll0857	sll0857; hypothetical protein
P73742	sll0858	NA	syn:sll0858	NA	hypothetical protein	NA	hypothetical protein	P73742	Sll0858 protein.	NA	1341131	complement(1341131..1341724)	197	SYNGTS_1215	sll0858	sll0858	sll0858; hypothetical protein
P73586	sll0860	NA	syn:sll0860	NA	hypothetical protein	NA	hypothetical protein	P73586	Sll0860 protein.	NA	1164496	complement(1164496..1165017)	173	SYNGTS_1052	sll0860	sll0860	sll0860; hypothetical protein
P73585	sll0861	NA	syn:sll0861	K07106	hypothetical protein	NA	hypothetical protein	P73585	N-acetylmuramic acid 6-phosphate etherase (EC 4.2.-.-) (MurNAc-6-P etherase).	4.2.-.-	1163421	complement(1163421..1164338)	305	SYNGTS_1051	murQ	sll0861	murQ; N-acetylmuramic acid 6-phosphate etherase; K07106 N-acetylmuramic acid 6-phosphate etheras
P73584	sll0862	NA	syn:sll0862	NA	hypothetical protein	NA	hypothetical protein	P73584	Sll0862 protein.	NA	1161856	complement(1161856..1163367)	503	SYNGTS_1050	sll0862	sll0862	sll0862; hypothetical protein
P73583	sll0863	NA	syn:sll0863	NA	hypothetical protein	NA	hypothetical protein	P73583	Sll0863 protein.	NA	1161441	complement(1161441..1161842)	133	SYNGTS_1049	sll0863	sll0863	sll0863; hypothetical protein
P73582	sll0864	NA	syn:sll0864	NA	hypothetical protein	NA	hypothetical protein	P73582	Sll0864 protein.	NA	1160787	complement(1160787..1161260)	157	SYNGTS_1048	sll0864	sll0864	sll0864; hypothetical protein
P73580	sll0865	uvrC	syn:sll0865	K03703	excinuclease ABC subunit C	uvrC	excinuclease ABC subunit C	P73580	UvrABC system protein C (Protein uvrC) (Excinuclease ABC subunit C).	NA	1157029	complement(1157029..1158909)	626	SYNGTS_1046	uvrC	sll0865	uvrC; excinuclease ABC subunit C; K03703 excinuclease ABC subunit C
P73573	sll0867	NA	syn:sll0867	K07079	hypothetical protein	NA	hypothetical protein	P73573	Sll0867 protein.	NA	1151139	complement(1151139..1152347)	402	SYNGTS_1039	sll0867	sll0867	sll0867; hypothetical protein; K07079
P73572	sll0868	lipA, lip	syn:sll0868	K03644	lipoic acid synthetase	NA	lipoic acid synthetase	P73572	Lipoyl synthase 2 (EC 2.8.1.-) (Lipoic acid synthase 2) (Lipoate synthase 2) (Lipoyl-acyl-carrier-protein synthase 2) (Sulfur insertion protein lipA2) (Lip-syn 2).	2.8.1.8	1150122	complement(1150122..1151033)	303	SYNGTS_1038	lipA	sll0868	lipA; lipoic acid synthetase; K03644 lipoic acid synthetase [EC:2.8.1.8]
P73571	sll0869	aat	syn:sll0869	K00684	Leu/Phe-tRNA-protein transferase	aat	Leu/Phe-tRNA-protein transferase	P73571	Leucyl/phenylalanyl-tRNA--protein transferase (EC 2.3.2.6) (L/F- transferase) (Leucyltransferase) (Phenyalanyltransferase).	2.3.2.6	1149471	complement(1149471..1150067)	198	SYNGTS_1037	aat	sll0869	aat; Leu/Phe-tRNA-protein transferase; K00684 leucyl/phenylalanyl-tRNA--protein transferase [EC:
P73568	sll0871	NA	syn:sll0871	NA	hypothetical protein	NA	hypothetical protein	P73568	Sll0871 protein.	NA	1146290	complement(1146290..1146718)	142	SYNGTS_1034	sll0871	sll0871	sll0871; hypothetical protein
P73565	sll0872	NA	syn:sll0872	NA	hypothetical protein	NA	NA	P73565	Sll0872 protein.	NA	1142501	complement(1142501..1142893)	130	SYNGTS_1031	sll0872	sll0872	sll0872; hypothetical protein
P73562	sll0873	napC	syn:sll0873	K01618	carboxynorspermidine decarboxylase	NA	carboxynorspermidine decarboxylase	P73562	Carboxynorspermidine decarboxylase.	4.1.1.-	1140497	complement(1140497..1141660)	387	SYNGTS_1028	napC	sll0873	napC; carboxynorspermidine decarboxylase; K13747 carboxynorspermidine decarboxylase [EC:4.1.1.-]
P73555	sll0875	NA	syn:sll0875	NA	hypothetical protein	NA	hypothetical protein	P73555	Hypothetical protein sll0875.	NA	1132914	complement(1132914..1133690)	258	SYNGTS_1021	sll0875	sll0875	sll0875; hypothetical protein
P73554	sll0876	ruvA	syn:sll0876	K03550	Holliday junction DNA helicase RuvA	ruvA	Holliday junction DNA helicase RuvA	P73554	Holliday junction ATP-dependent DNA helicase ruvA (EC 3.6.1.-).	NA	1132264	complement(1132264..1132899)	211	SYNGTS_1020	ruvA	sll0876	ruvA; Holliday junction DNA helicase; K03550 holliday junction DNA helicase RuvA [EC:3.6.4.12]
P73552	sll0877	NA	syn:sll0877	NA	hypothetical protein	NA	hypothetical protein	P73552	Sll0877 protein.	NA	1130313	complement(1130313..1131683)	456	SYNGTS_1018	sll0877	sll0877	sll0877; hypothetical protein
Q55362	sll0886	NA	syn:sll0886	NA	hypothetical protein	NA	hypothetical protein	Q55362	Sll0886 protein.	NA	2762114	complement(2762114..2762953)	279	SYNGTS_2481	sll0886	sll0886	sll0886; hypothetical protein
Q55361	sll0887	NA	syn:sll0887	K03592	hypothetical protein	NA	putative modulator of DNA gyrase; PmbA homolog	Q55361	Sll0887 protein.	NA	2760689	complement(2760689..2762029)	446	SYNGTS_2480	sll0887	sll0887	sll0887; hypothetical protein; K03592 PmbA protein
Q55360	sll0888	NA	syn:sll0888	NA	hypothetical protein	NA	hypothetical protein	Q55360	Sll0888 protein.	NA	2759808	complement(2759808..2760380)	190	SYNGTS_2478	sll0888	sll0888	sll0888; hypothetical protein
Q55383	sll0891	citH, ldh	syn:sll0891	K00024	malate dehydrogenase	NA	malate dehydrogenase	Q55383	Malate dehydrogenase (EC 1.1.1.37).	1.1.1.37	2795426	complement(2795426..2796400)	324	SYNGTS_2507	citH	sll0891	citH; 2-ketoacid dehydrogenase using malate or lactate as substrate; K00024 malate dehydrogenase
Q55382	sll0892	panD	syn:sll0892	K01579	aspartate 1-decarboxylase	panD	aspartate 1-decarboxylase	Q55382	Aspartate 1-decarboxylase precursor (EC 4.1.1.11) (Aspartate alpha- decarboxylase) [Contains: Aspartate 1-decarboxylase beta chain; Aspartate 1-decarboxylase alpha chain].	4.1.1.11	2794938	complement(2794938..2795375)	145	SYNGTS_2506	panD	sll0892	panD; aspartate 1-decarboxylase; K01579 aspartate 1-decarboxylase [EC:4.1.1.11]
Q55507	sll0895	cysQ, amtA	syn:sll0895	K03677	ammonium transport protein	NA	CysQ protein homolog	Q55507	Ammonium transport protein.	NA	3238873	complement(3238873..3239748)	291	SYNGTS_2899	cysQ	sll0895	cysQ; ammonium transport protein; K01082 3'(2'), 5'-bisphosphate nucleotidase [EC:3.1.3.7]
Q55506	sll0896	ruvC	syn:sll0896	K01159	crossover junction endodeoxyribonuclease	ruvC	Holliday juction resolvase RuvC	Q55506	Crossover junction endodeoxyribonuclease ruvC (EC 3.1.22.4) (Holliday junction nuclease ruvC) (Holliday junction resolvase ruvC).	3.1.22.4	3238365	complement(3238365..3238868)	167	SYNGTS_2898	ruvC	sll0896	ruvC; Holliday juction resolvase; K01159 crossover junction endodeoxyribonuclease RuvC [EC:3.1.2
Q55505	sll0897	dnaJ	syn:sll0897	K03686	DnaJ protein, heat shock protein 40, molecular chaperone	dnaJ	DnaJ protein	Q55505	Chaperone protein dnaJ 1.	NA	3237125	complement(3237125..3238258)	377	SYNGTS_2897	dnaJ	sll0897	dnaJ; DnaJ protein; K03686 molecular chaperone DnaJ
P52640	sll0898	NA	syn:sll0898	K06949	hypothetical protein	NA	hypothetical protein	P52640	Probable GTPase engC (EC 3.6.1.-).	3.6.1.-	3235746	complement(3235746..3236855)	369	SYNGTS_2895	sll0898	sll0898	sll0898; hypothetical protein; K06949 ribosome biogenesis GTPase [EC:3.6.1.-]
Q55504	sll0899	glmU	syn:sll0899	K04042	UDP-N-acetylglucosamine pyrophosphorylase	NA	UDP-N-acetylglucosamine pyrophosphorylase	Q55504	Bifunctional protein glmU [Includes: UDP-N-acetylglucosamine pyrophosphorylase (EC 2.7.7.23) (N-acetylglucosamine-1-phosphate uridyltransferase); Glucosamine-1-phosphate N-acetyltransferase (EC 2.3.1.157)].	2.3.1.157 2.7.7.23	3233816	complement(3233816..3235186)	456	SYNGTS_2893	glmU	sll0899	glmU; UDP-N-acetylglucosamine pyrophosphorylase; K04042 bifunctional UDP-N-acetylglucosamine pyr
Q55503	sll0900	hisG	syn:sll0900	K00765	ATP phosphoribosyltransferase	hisG	ATP phosphoribosyltransferase	Q55503	ATP phosphoribosyltransferase (EC 2.4.2.17) (ATP-PRTase) (ATP-PRT).	2.4.2.17	3233177	complement(3233177..3233809)	210	SYNGTS_2892	hisG	sll0900	hisG; ATP phosphoribosyltransferase; K00765 ATP phosphoribosyltransferase [EC:2.4.2.17]
Q55498	sll0901	purE, ade6	syn:sll0901	K01588	phosphoribosylaminoimidazole carboxylase catalytic subunit	purE	phosphoribosylaminoimidazole carboxylase	Q55498	Phosphoribosylaminoimidazole carboxylase catalytic subunit (EC 4.1.1.21) (AIR carboxylase) (AIRC).	5.4.99.18	3227379	complement(3227379..3227909)	176	SYNGTS_2885	purE	sll0901	purE; phosphoribosylaminoimidazole carboxylase; K01588 5-(carboxyamino)imidazole ribonucleotide
Q55497	sll0902	argF	syn:sll0902	K00611	ornithine carbamoyltransferase chain f	argF	ornithine carbamoyltransferase	Q55497	Ornithine carbamoyltransferase (EC 2.1.3.3) (OTCase).	2.1.3.3	3226340	complement(3226340..3227266)	308	SYNGTS_2884	argF	sll0902	argF; ornithine carbamoyltransferase chain f; K00611 ornithine carbamoyltransferase [EC:2.1.3.3]
P74331	sll0905	maf	syn:sll0905	K06287	MAF	NA	hypothetical protein	P74331	Maf-like protein sll0905.	NA	2028157	complement(2028157..2028744)	195	SYNGTS_1851	maf	sll0905	maf; putative septum formation protein; K06287 septum formation protein
P74322	sll0909	NA	syn:sll0909	NA	hypothetical protein	NA	NA	P74322	Sll0909 protein.	NA	2020349	complement(2020349..2021035)	228	SYNGTS_1842	sll0909	sll0909	sll0909; hypothetical protein
P74321	sll0910	NA	syn:sll0910	NA	hypothetical protein	NA	NA	P74321	Sll0910 protein.	NA	2019253	complement(2019253..2020344)	363	SYNGTS_1841	sll0910	sll0910	sll0910; hypothetical protein
P74320	sll0911	NA	syn:sll0911	NA	hypothetical protein	NA	NA	P74320	Sll0911 protein.	NA	2018851	complement(2018851..2019237)	128	SYNGTS_1840	sll0911	sll0911	sll0911; hypothetical protein
P74317	sll0912	NA	syn:sll0912	NA	ABC transporter ATP-binding protein, contains two ATP-binding domains	NA	ABC transporter ATP binding protein	P74317	ABC transporter.	NA	2014908	complement(2014908..2016818)	636	SYNGTS_1837	sll0912	sll0912	sll0912; ABC transporter; K15738 ATP-binding cassette, subfamily F, uup
P74316	sll0913	NA	syn:sll0913	NA	hypothetical protein	NA	hypothetical protein	P74316	Sll0913 protein.	NA	2014182	complement(2014182..2014787)	201	SYNGTS_1836	sll0913	sll0913	sll0913; hypothetical protein
P74310	sll0914	NA	syn:sll0914	NA	hypothetical protein	NA	NA	P74310	Sll0914 protein.	NA	2008874	complement(2008874..2010004)	376	SYNGTS_1830	sll0914	sll0914	sll0914; hypothetical protein
P74305	sll0915	pqqE	syn:sll0915	NA	periplasmic protease	NA	putative zinc protease protein	P74305	Protease.	NA	2002891	complement(2002891..2004465)	524	SYNGTS_1825	pqqE	sll0915	pqqE; protease
P74304	sll0916	cbiC, cobH	syn:sll0916	K06042	precorrin isomerase, precorrin-8X methylmutase	cobH	precorrin isomerase	P74304	Cobalt-precorrin-8X methylmutase (EC 5.4.1.-) (Cobalt-precorrin isomerase) (HBA synthase).	5.4.1.2	2002241	complement(2002241..2002894)	217	SYNGTS_1824	cbiC	sll0916	cbiC; precorrin isomerase; K06042 precorrin-8X methylmutase [EC:5.4.1.2]
P74299	sll0920	ppc	syn:sll0920	K01595	phosphoenolpyruvate carboxylase	NA	phosphoenolpyruvate carboxylase	P74299	Phosphoenolpyruvate carboxylase (EC 4.1.1.31) (PEPCase) (PEPC).	4.1.1.31	1994147	complement(1994147..1997251)	1034	SYNGTS_1818	ppc	sll0920	ppc; phosphoenolpyruvate carboxylase; K01595 phosphoenolpyruvate carboxylase [EC:4.1.1.31]
P74298	sll0921	rre25	syn:sll0921	K02479	two-component response regulator (NarL subfamily)	NA	two-component response regulator NarL subfamily	P74298	NarL subfamily.	NA	1993377	complement(1993377..1994045)	222	SYNGTS_1817	sll0921	sll0921	sll0921; NarL subfamily protein Ssp1/Rre25
P72878	sll0922	NA	syn:sll0922	NA	hypothetical protein	NA	NA	P72878	Sll0922 protein.	NA	348384	complement(348384..348734)	116	SYNGTS_0318	sll0922	sll0922	sll0922; hypothetical protein
P72877	sll0923	epsB	syn:sll0923	NA	exopolysaccharide export protein	NA	NA	P72877	Exopolysaccharide export protein.	NA	345536	complement(345536..347806)	756	SYNGTS_0317	epsB	sll0923	epsB; exopolysaccharide export protein
P72876	sll0924	NA	syn:sll0924	NA	hypothetical protein	NA	hypothetical protein	P72876	Sll0924 protein.	NA	344744	complement(344744..345298)	184	SYNGTS_0316	sll0924	sll0924	sll0924; hypothetical protein
P72873	sll0925	NA	syn:sll0925	NA	hypothetical protein	NA	hypothetical protein	P72873	Hypothetical protein sll0925.	NA	342151	complement(342151..342759)	202	SYNGTS_0313	sll0925	sll0925	sll0925; hypothetical protein
P72872	sll0926	NA	syn:sll0926	K05539	hypothetical protein	NA	hypothetical protein	P72872	Probable tRNA-dihydrouridine synthase 2 (EC 1.-.-.-).	1.-.-.-	341135	complement(341135..342139)	334	SYNGTS_0312	dusA	sll0926	dusA; tRNA-dihydrouridine synthase A; K05539 tRNA-dihydrouridine synthase A [EC:1.-.-.-]
P72871	sll0927	metX	syn:sll0927	K00789	S-adenosylmethionine synthetase	NA	S-adenosylmethionine synthetase	P72871	S-adenosylmethionine synthetase (EC 2.5.1.6) (Methionine adenosyltransferase) (AdoMet synthetase) (MAT).	2.5.1.6	339737	complement(339737..340966)	409	SYNGTS_0311	metX	sll0927	metX; S-adenosylmethionine synthetase; K00789 S-adenosylmethionine synthetase [EC:2.5.1.6]
P72870	sll0928	apcD	syn:sll0928	K02095	allophycocyanin alpha-B subunit	apcD	allophycocyanin-B	P72870	Allophycocyanin-B.	NA	339140	complement(339140..339625)	161	SYNGTS_0310	apcD	sll0928	apcD; allophycocyanin-B; K02095 allophycocyanin-B
P72869	sll0930	NA	syn:sll0930	NA	hypothetical protein	NA	NA	P72869	Sll0930 protein.	NA	338503	complement(338503..339096)	197	SYNGTS_0309	sll0930	sll0930	sll0930; hypothetical protein
P72868	sll0931	NA	syn:sll0931	NA	hypothetical protein	NA	hypothetical protein	P72868	Sll0931 protein.	NA	337861	complement(337861..338331)	156	SYNGTS_0308	sll0931	sll0931	sll0931; hypothetical protein
P72867	sll0932	NA	syn:sll0932	K07089	hypothetical protein	NA	hypothetical protein	P72867	Sll0932 protein.	NA	336747	complement(336747..337760)	337	SYNGTS_0307	sll0932	sll0932	sll0932; hypothetical protein; K07089
P72865	sll0933	NA	syn:sll0933	NA	hypothetical protein	NA	hypothetical protein	P72865	Sll0933 protein.	NA	335819	complement(335819..336295)	158	SYNGTS_0305	sll0933	sll0933	sll0933; hypothetical protein
P72864	sll0934	ccmA	syn:sll0934	K03856	phospho-2-dehydro-3-deoxyheptonate aldolase / chorismate mutase	ccmA	carboxysome formation protein CcmA	P72864	Carboxysome formation protein.	2.5.1.54	334568	complement(334568..335623)	351	SYNGTS_0304	ccmA	sll0934	ccmA; 3-deoxy-7-phosphoheptulonate synthase; K03856 3-deoxy-7-phosphoheptulonate synthase [EC:2.
P72861	sll0936	NA	syn:sll0936	K03182	hypothetical protein	NA	putative oxidoreductase	P72861	Hypothetical protein sll0936.	4.1.1.-	329555	complement(329555..331060)	501	SYNGTS_0301	sll0936	sll0936	sll0936; hypothetical protein; K03182 3-octaprenyl-4-hydroxybenzoate carboxy-lyase UbiD [EC:4.1.
P72859	sll0938	NA	syn:sll0938	K00821	N-succinyldiaminopimelate aminotransferase	NA	aspartate transaminase	P72859	Aspartate transaminase.	2.6.1.11 2.6.1.17	328006	complement(328006..329181)	391	SYNGTS_0299	sll0938	sll0938	sll0938; aspartate transaminase
P72858	sll0939	NA	syn:sll0939	NA	hypothetical protein	NA	hypothetical protein	P72858	Sll0939 protein.	NA	327604	complement(327604..327981)	125	SYNGTS_0298	sll0939	sll0939	sll0939; hypothetical protein
P72853	sll0943	NA	syn:sll0943	NA	hypothetical protein	NA	NA	P72853	Sll0943 protein.	NA	320785	complement(320785..321447)	220	SYNGTS_0292	sll0943	sll0943	sll0943; hypothetical protein
P77971	sll0944	NA	syn:sll0944	NA	hypothetical protein	NA	hypothetical protein	P77971	Hypothetical protein sll0944.	NA	2266850	complement(2266850..2267344)	164	SYNGTS_2055	sll0944	sll0944	sll0944; hypothetical protein
P74521	sll0945	glgA	syn:sll0945	K00703	glycogen synthase	glgA	glycogen synthase	P74521	synthase 1).	2.4.1.21	2265213	complement(2265213..2266646)	477	SYNGTS_2054	glgA	sll0945	glgA; glycogen synthase; K00703 starch synthase [EC:2.4.1.21]
P74518	sll0947	lrtA	syn:sll0947	K05808	light repressed protein A homolog	lrtA	light repressed protein A homolog	P74518	Light repressed protein A homolog.	NA	2262805	complement(2262805..2263380)	191	SYNGTS_2051	lrtA	sll0947	lrtA; light repressed protein; K05808 putative sigma-54 modulation protein
P73154	sll0980	NA	syn:sll0980	NA	hypothetical protein	NA	NA	P73154	Sll0980 protein.	NA	669759	complement(669759..670949)	396	SYNGTS_0605	sll0980	sll0980	sll0980; hypothetical protein
P73153	sll0981	NA	syn:sll0981	NA	hypothetical protein	NA	NA	P73153	Sll0981 protein.	NA	669254	complement(669254..669751)	165	SYNGTS_0604	sll0981	sll0981	sll0981; hypothetical protein
P73152	sll0982	NA	syn:sll0982	NA	hypothetical protein	NA	NA	P73152	Sll0982 protein.	NA	668776	complement(668776..669162)	128	SYNGTS_0603	sll0982	sll0982	sll0982; hypothetical protein
P73151	sll0983	NA	syn:sll0983	NA	hypothetical protein	NA	hypothetical protein	P73151	Sll0983 protein.	NA	667852	complement(667852..668772)	306	SYNGTS_0602	sll0983	sll0983	sll0983; hypothetical protein
P73149	sll0984	NA	syn:sll0984	NA	hypothetical protein	NA	hypothetical protein	P73149	Sll0984 protein.	NA	666929	complement(666929..667375)	148	SYNGTS_0600	sll0984	sll0984	sll0984; hypothetical protein
P73148	sll0985	NA	syn:sll0985	NA	hypothetical protein	NA	NA	P73148	Sll0985 protein.	NA	664903	complement(664903..666945)	680	SYNGTS_0599	sll0985	sll0985	sll0985; hypothetical protein
P73147	sll0986	ISY120f	syn:sll0986	K07480	putative transposase gene of IS1 family insertion sequence ISY120f	NA	putative transposase	P73147	Transposase.	NA	664394	complement(664394..664780)	128	SYNGTS_0598	sll0986	sll0986	sll0986; transposase; K07480 insertion element IS1 protein InsB
P73138	sll0990	NA	syn:sll0990	K00121	formaldehyde dehydrogenase (glutathione) / alcohol dehydrogenase	NA	alcohol dehydrogenase class III	P73138	Probable alcohol dehydrogenase class 3 (EC 1.1.1.1) (Alcohol dehydrogenase class III) (S-(hydroxymethyl)glutathione dehydrogenase) (EC 1.1.1.284) (Glutathione-dependent formaldehyde dehydrogenase) (FDH) (FALDH).	1.1.1.1 1.1.1.284	644388	complement(644388..645497)	369	SYNGTS_0589	sll0990	sll0990	sll0990; glutathione-dependent formaldehyde dehydrogenase; K00121 S-(hydroxymethyl)glutathione d
P73137	sll0992	NA	syn:sll0992	K01070	esterase	NA	putative esterase	P73137	Esterase.	3.1.2.12	643549	complement(643549..644379)	276	SYNGTS_0588	sll0992	sll0992	sll0992; esterase; K01070 S-formylglutathione hydrolase [EC:3.1.2.12]
P73132	sll0993	NA	syn:sll0993	NA	potassium channel	NA	potassium channel	P73132	Potassium channel.	NA	639516	complement(639516..640613)	365	SYNGTS_0583	sll0993	sll0993	sll0993; potassium channel; K10716 voltage-gated potassium channel
P73131	sll0994	NA	syn:sll0994	NA	hypothetical protein	NA	hypothetical protein	P73131	Sll0994 protein.	NA	638774	complement(638774..639583)	269	SYNGTS_0582	sll0994	sll0994	sll0994; hypothetical protein
P73130	sll0995	NA	syn:sll0995	NA	hypothetical protein	NA	hypothetical protein	P73130	Sll0995 protein.	NA	637993	complement(637993..638688)	231	SYNGTS_0581	sll0995	sll0995	sll0995; hypothetical protein
P73127	sll0996	NA	syn:sll0996	K06168	hypothetical protein	NA	hypothetical protein	P73127	UPF0004 protein sll0996.	NA	634892	complement(634892..636247)	451	SYNGTS_0578	sll0996	sll0996	sll0996; (dimethylallyl)adenosine tRNA methylthiotransferase; K06168 bifunctional enzyme involve
P73126	sll0997	NA	syn:sll0997	NA	hypothetical protein	NA	hypothetical protein	P73126	Sll0997 protein.	NA	633789	complement(633789..634880)	363	SYNGTS_0577	sll0997	sll0997	sll0997; hypothetical protein
P73123	sll0998	NA	syn:sll0998	NA	transcriptional regulator, LysR family protein, closely related to RbcR	NA	transcriptional regulator	P73123	LysR transcriptional regulator.	NA	630555	complement(630555..631592)	345	SYNGTS_0574	sll0998	sll0998	sll0998; LysR transcriptional regulator
P73030	sll1001	NA	syn:sll1001	K02065	ABC transporter ATP-binding protein	NA	ATP-binding protein of ABC transporter	P73030	ABC transporter.	NA	523016	complement(523016..523798)	260	SYNGTS_0474	sll1001	sll1001	sll1001; ABC transporter; K02065 putative ABC transport system ATP-binding protein
P73029	sll1002	ycf22	syn:sll1002	K02067	ABC transporter substrate-binding protein	ycf22	hypothetical protein YCF22	P73029	Ycf22 protein.	NA	521483	complement(521483..522853)	456	SYNGTS_0473	ycf22	sll1002	ycf22; hypothetical protein; K02067 putative ABC transport system substrate-binding protein
P73025	sll1003	hik13	syn:sll1003	K00936	two-component sensor histidine kinase	NA	two-component sensor histidine kinase	P73025	Sensory transduction histidine kinase.	2.7.3.-	518287	complement(518287..520272)	661	SYNGTS_0469	sll1003	sll1003	sll1003; sensory transduction histidine kinase Hik13
P73024	sll1004	NA	syn:sll1004	K00721	hypothetical protein	NA	hypothetical protein	P73024	Sll1004 protein.	2.4.1.83	517027	complement(517027..518211)	394	SYNGTS_0468	sll1004	sll1004	sll1004; hypothetical protein; K00721 dolichol-phosphate mannosyltransferase [EC:2.4.1.83]
P73023	sll1005	NA	syn:sll1005	K02428	regulatory protein for beta-lactamase	NA	MazG protein homolog	P73023	Regulatory protein for beta-lactamase.	3.6.1.19	516088	complement(516088..516897)	269	SYNGTS_0467	mazG	sll1005	mazG; nucleoside triphosphate pyrophosphohydrolase; K02428 dITP/XTP pyrophosphatase [EC:3.6.1.19
P73022	sll1006	NA	syn:sll1006	NA	hypothetical protein	NA	NA	P73022	Sll1006 protein.	NA	514847	complement(514847..515944)	365	SYNGTS_0466	sll1006	sll1006	sll1006; hypothetical protein
P73019	sll1009	frpC	syn:sll1009	NA	iron-regulated protein	NA	NA	P73019	Iron-regulated protein.	NA	506252	complement(506252..508027)	591	SYNGTS_0463	frpC	sll1009	frpC; iron-regulated protein
P73013	sll1011	NA	syn:sll1011	NA	hypothetical protein	NA	hypothetical protein	P73013	Sll1011 protein.	NA	501178	complement(501178..501990)	270	SYNGTS_0457	sll1011	sll1011	sll1011; hypothetical protein
P72935	sll1017	amt2	syn:sll1017	NA	ammonium/methylammonium permease	amt2	ammonium/methylammonium permease	P72935	Putative ammonium transporter sll1017.	NA	400720	complement(400720..402048)	442	SYNGTS_0376	amt2	sll1017	amt2; ammonium/methylammonium permease; K03320 ammonium transporter, Amt family
P72934	sll1018	pyrC	syn:sll1018	K01465	dihydroorotase	pyrC	dihydroorotase	P72934	Probable dihydroorotase-like protein (Aspartate carbamoyltransferase 42 kDa non-catalytic chain).	3.5.2.3	399275	complement(399275..400600)	441	SYNGTS_0375	pyrC	sll1018	pyrC; dihydroorotase; K01465 dihydroorotase [EC:3.5.2.3]
P72933	sll1019	gloB	syn:sll1019	K01069	glyoxalase II	NA	hydroxyacylglutathione hydrolase	P72933	Probable hydroxyacylglutathione hydrolase (EC 3.1.2.6) (Glyoxalase II) (Glx II).	3.1.2.6	398441	complement(398441..399214)	257	SYNGTS_0374	HAGH1	sll1019	HAGH1; glyoxalase II; K01069 hydroxyacylglutathione hydrolase [EC:3.1.2.6]
P72930	sll1020	NA	syn:sll1020	NA	hypothetical protein	NA	plobable glycosyltransferase	P72930	Sll1020 protein.	NA	396057	complement(396057..396878)	273	SYNGTS_0371	sll1020	sll1020	sll1020; hypothetical protein
P72929	sll1021	NA	syn:sll1021	NA	hypothetical protein	NA	hypothetical protein	P72929	Hypothetical protein sll1021.	NA	393996	complement(393996..396017)	673	SYNGTS_0370	sll1021	sll1021	sll1021; hypothetical protein
P72928	sll1022	NA	syn:sll1022	NA	hypothetical protein	NA	hypothetical protein	P72928	Sll1022 protein.	NA	393121	complement(393121..393849)	242	SYNGTS_0369	sll1022	sll1022	sll1022; hypothetical protein
P72927	sll1023	sucC	syn:sll1023	K01903	succinyl-CoA synthetase beta chain	NA	succinyl-CoA synthetase beta chain	P72927	Succinate--CoA ligase.	6.2.1.5	391899	complement(391899..393104)	401	SYNGTS_0368	sucC	sll1023	sucC; succinate--CoA ligase; K01903 succinyl-CoA synthetase beta subunit [EC:6.2.1.5]
P72926	sll1024	NA	syn:sll1024	K08994	hypothetical protein	NA	hypothetical protein	P72926	UPF0187 protein sll1024.	NA	390905	complement(390905..391729)	274	SYNGTS_0367	sll1024	sll1024	sll1024; hypothetical protein; K08994 putative membrane protein
P72924	sll1025	NA	syn:sll1025	NA	hypothetical protein	NA	hypothetical protein	P72924	Sll1025 protein.	NA	389175	complement(389175..390353)	392	SYNGTS_0365	sll1025	sll1025	sll1025; hypothetical protein
P72762	sll1027	gltD	syn:sll1027	K00266	NADH-dependent glutamate synthase small subunit	gltD	NADH-glutamate synthase small subunit	P72762	NADH-glutamate synthase small subunit.	1.4.1.13 1.4.1.14	219979	complement(219979..221463)	494	SYNGTS_0201	gltD	sll1027	gltD; NADH-glutamate synthase small subunit; K00266 glutamate synthase (NADPH/NADH) small chain
P72761	sll1028	ccmK2	syn:sll1028	K08696	carbon dioxide concentrating mechanism protein CcmK, putative carboxysome assembly protein	ccmK	carbon dioxide concentrating mechanism protein CcmK	P72761	Carbon dioxide concentrating mechanism protein ccmK homolog 2.	NA	219206	complement(219206..219517)	103	SYNGTS_0199	ccmK1	sll1028	ccmK1; carbon dioxide concentrating mechanism protein CcmK; K08696 carbon dioxide concentrating
P72760	sll1029	ccmK1	syn:sll1029	K08696	carbon dioxide concentrating mechanism protein CcmK, putative carboxysome assembly protein	ccmK	carbon dioxide concentrating mechanism protein CcmK	P72760	Carbon dioxide concentrating mechanism protein ccmK homolog 1.	NA	218742	complement(218742..219077)	111	SYNGTS_0200	ccmK2	sll1029	ccmK2; carbon dioxide concentrating mechanism protein CcmK; K08696 carbon dioxide concentrating
P72759	sll1030	ccmL	syn:sll1030	K08697	carbon dioxide concentrating mechanism protein CcmL, putative carboxysome assembly protein	ccmL	carbon dioxide concentrating mechanism protein CcmL	P72759	Carbon dioxide concentrating mechanism protein ccmL.	NA	218407	complement(218407..218709)	100	SYNGTS_0198	ccmL	sll1030	ccmL; carbon dioxide concentrating mechanism protein CcmL; K08697 carbon dioxide concentrating m
P72758	sll1031	ccmM	syn:sll1031	K08698	carbon dioxide concentrating mechanism protein CcmM, putative carboxysome structural protein	ccmM	carbon dioxide concentrating mechanism protein CcmM	P72758	Carbon dioxide concentrating mechanism protein; CcmM.	NA	216264	complement(216264..218327)	687	SYNGTS_0197	ccmM	sll1031	ccmM; carbon dioxide concentrating mechanism protein CcmM; K08698 carbon dioxide concentrating m
P72757	sll1032	ccmN	syn:sll1032	K08699	carbon dioxide concentrating mechanism protein CcmN, putative carboxysome assembly protein	ccmN	similar to carbon dioxide concentrating mechanism protein CcmN	P72757	CcmN protein.	NA	215504	complement(215504..216229)	241	SYNGTS_0196	ccmN	sll1032	ccmN; hypothetical protein; K08699 carbon dioxide concentrating mechanism protein CcmN
P72756	sll1033	NA	syn:sll1033	K01090	hypothetical protein	NA	probable protein phosphatase	P72756	Sll1033 protein.	3.1.3.16	213031	complement(213031..215037)	668	SYNGTS_0195	sll1033	sll1033	sll1033; hypothetical protein
P72753	sll1035	upp, uraP	syn:sll1035	K00761	uracil phosphoribosyltransferase	NA	uracil phosphoribosyltransferase	P72753	Uracil phosphoribosyltransferase (EC 2.4.2.9) (UMP pyrophosphorylase) (UPRTase).	2.4.2.9	209896	complement(209896..210546)	216	SYNGTS_0192	upp	sll1035	upp; uracil phosphoribosyltransferase; K00761 uracil phosphoribosyltransferase [EC:2.4.2.9]
P72751	sll1036	NA	syn:sll1036	NA	hypothetical protein	NA	hypothetical protein	P72751	Sll1036 protein.	NA	208549	complement(208549..209427)	292	SYNGTS_0190	sll1036	sll1036	sll1036; hypothetical protein
P72750	sll1037	NA	syn:sll1037	K07080	hypothetical protein	NA	NA	P72750	Sll1037 protein.	NA	206863	complement(206863..208338)	491	SYNGTS_0189	sll1037	sll1037	sll1037; hypothetical protein; K07080
P72738	sll1039	NA	syn:sll1039	NA	hypothetical protein	NA	hypothetical protein	P72738	Sll1039 protein.	NA	190815	complement(190815..191819)	334	SYNGTS_0177	sll1039	sll1039	sll1039; hypothetical protein
P72735	sll1040	NA	syn:sll1040	NA	hypothetical protein	NA	NA	P72735	Sll1040 protein.	NA	186601	complement(186601..188898)	765	SYNGTS_0174	sll1040	sll1040	sll1040; hypothetical protein
P72734	sll1041	NA	syn:sll1041	K02065	ABC transporter ATP-binding protein	cysA	similar to sulfate transport ATP-binding protein CysA	P72734	ABC transporter.	NA	185772	complement(185772..186554)	260	SYNGTS_0173	sll1041	sll1041	sll1041; ABC transporter; K02065 putative ABC transport system ATP-binding protein
P72659	sll1043	pnp	syn:sll1043	K00962	polyribonucleotide nucleotidyltransferase	NA	polyribonucleotide nucleotidyltransferase	P72659	Polyribonucleotide nucleotidyltransferase.	2.7.7.8	96325	complement(96325..98481)	718	SYNGTS_0083	pnp	sll1043	pnp; polyribonucleotide nucleotidyltransferase; K00962 polyribonucleotide nucleotidyltransferase
P72658	sll1045	mutT	syn:sll1045	K03574	mutator MutT protein	NA	mutator MutT protein	P72658	Mutator MutT protein.	3.6.1.-	95818	complement(95818..96228)	136	SYNGTS_0082	mutT	sll1045	mutT; mutator MutT protein; K03574 8-oxo-dGTP diphosphatase [EC:3.6.1.55]
P72653	sll1049	NA	syn:sll1049	NA	hypothetical protein	NA	hypothetical protein	P72653	Sll1049 protein.	NA	88818	complement(88818..90512)	564	SYNGTS_0077	sll1049	sll1049	sll1049; hypothetical protein
P72652	sll1051	cpcF	syn:sll1051	K02289	phycocyanin alpha subunit phycocyanobilin lyase, CpcF subunit	cpcF	phycocyanin alpha phycocyanobilin lyase CpcF	P72652	Phycocyanin alpha phycocyanobilin lyase cpcF.	NA	88017	complement(88017..88661)	214	SYNGTS_0076	cpcF	sll1051	cpcF; phycocyanin alpha phycocyanobilin lyase CpcF; K02289 phycocyanobilin lyase beta subunit
P72651	sll1052	NA	syn:sll1052	K07090	hypothetical protein	NA	hypothetical protein	P72651	Sll1052 protein.	NA	87536	complement(87536..87910)	124	SYNGTS_0075	sll1052	sll1052	sll1052; hypothetical protein; K07090
P72647	sll1053	NA	syn:sll1053	NA	putative HlyD family secretion protein	NA	hypothetical protein	P72647	Sll1053 protein.	NA	82291	complement(82291..83853)	520	SYNGTS_0071	sll1053	sll1053	sll1053; hypothetical protein
P72646	sll1054	NA	syn:sll1054	K01515	hypothetical protein	NA	hypothetical protein	P72646	Sll1054 protein.	3.6.1.13	81696	complement(81696..82259)	187	SYNGTS_0070	sll1054	sll1054	sll1054; hypothetical protein; K01515 ADP-ribose pyrophosphatase [EC:3.6.1.13]
P72644	sll1056	purL, purI	syn:sll1056	K01952	phosphoribosylformyl glycinamidine synthetase II	purL	phosphoribosylformyl glycinamidine synthetase II	P72644	Phosphoribosylformylglycinamidine synthase II (EC 6.3.5.3) (FGAM synthase II).	6.3.5.3	78467	complement(78467..80773)	768	SYNGTS_0068	purL	sll1056	purL; phosphoribosylformyl glycinamidine synthetase II; K01952 phosphoribosylformylglycinamidine
P72643	sll1057	trx	syn:sll1057	K03671	thioredoxin M	NA	thioredoxin	P72643	Thioredoxin M.	NA	77494	complement(77494..77874)	126	SYNGTS_0067	trx	sll1057	trx; thioredoxin M; K03671 thioredoxin 1
P72642	sll1058	dapB	syn:sll1058	K00215	dihydrodipicolinate reductase	dapB	dihydrodipicolinate reductase	P72642	Dihydrodipicolinate reductase (EC 1.3.1.26) (DHPR).	1.3.1.26	76580	complement(76580..77407)	275	SYNGTS_0066	dapB	sll1058	dapB; dihydrodipicolinate reductase; K00215 4-hydroxy-tetrahydrodipicolinate reductase [EC:1.17.
P72641	sll1059	adk	syn:sll1059	K00939	adenylate kinase	NA	adenylate kinase	P72641	Probable adenylate kinase 2 (EC 2.7.4.3) (ATP-AMP transphosphorylase 2).	2.7.4.3	75955	complement(75955..76500)	181	SYNGTS_0065	adk	sll1059	adk; adenylate kinase; K00939 adenylate kinase [EC:2.7.4.3]
P72637	sll1060	NA	syn:sll1060	K09118	hypothetical protein	NA	hypothetical protein	P72637	UPF0182 protein sll1060.	NA	70944	complement(70944..73973)	1009	SYNGTS_0061	sll1060	sll1060	sll1060; hypothetical protein; K09118 hypothetical protein
P72636	sll1061	NA	syn:sll1061	NA	hypothetical protein	NA	NA	P72636	Sll1061 protein.	NA	70420	complement(70420..70935)	171	SYNGTS_0060	sll1061	sll1061	sll1061; hypothetical protein
P72635	sll1062	NA	syn:sll1062	NA	hypothetical protein	NA	NA	P72635	Sll1062 protein.	NA	70016	complement(70016..70393)	125	SYNGTS_0059	sll1062	sll1062	sll1062; hypothetical protein
P72633	sll1063	NA	syn:sll1063	NA	hypothetical protein	NA	hypothetical protein	P72633	Sll1063 protein.	NA	68400	complement(68400..69059)	219	SYNGTS_0057	sll1063	sll1063	sll1063; hypothetical protein
P72631	sll1064	NA	syn:sll1064	NA	hypothetical protein	NA	hypothetical protein	P72631	Sll1064 protein.	NA	65827	complement(65827..67533)	568	SYNGTS_0055	sll1064	sll1064	sll1064; hypothetical protein
P73285	sll1068	NA	syn:sll1068	NA	hypothetical protein	NA	NA	P73285	Sll1068 protein.	NA	821993	complement(821993..822424)	143	SYNGTS_0739	sll1068	sll1068	sll1068; hypothetical protein
P73283	sll1069	fabF, fabJ	syn:sll1069	K09458	3-oxoacyl-[acyl-carrier-protein] synthase	NA	3-oxoacyl-[acyl-carrier-protein] synthase II	P73283	synthase II) (Beta-ketoacyl-ACP synthase II) (KAS II).	2.3.1.179	820102	complement(820102..821352)	416	SYNGTS_0737	fabF	sll1069	fabF; beta ketoacyl-acyl carrier protein synthase; K09458 3-oxoacyl-[acyl-carrier-protein] synth
P73282	sll1070	tktA	syn:sll1070	K00615	transketolase	NA	transketolase	P73282	Transketolase.	2.2.1.1	817967	complement(817967..819979)	670	SYNGTS_0736	tktA	sll1070	tktA; transketolase; K00615 transketolase [EC:2.2.1.1]
P73281	sll1071	NA	syn:sll1071	NA	hypothetical protein	NA	hypothetical protein	P73281	Sll1071 protein.	NA	816983	complement(816983..817810)	275	SYNGTS_0735	sll1071	sll1071	sll1071; hypothetical protein
P73280	sll1072	NA	syn:sll1072	NA	hypothetical protein	NA	hypothetical protein	P73280	Sll1072 protein.	NA	816298	complement(816298..816969)	223	SYNGTS_0734	sll1072	sll1072	sll1072; hypothetical protein
P73274	sll1074	leuS	syn:sll1074	K01869	leucyl-tRNA synthetase	leuS	leucyl-tRNA synthetase	P73274	Leucyl-tRNA synthetase (EC 6.1.1.4) (Leucine--tRNA ligase) (LeuRS).	6.1.1.4	806716	complement(806716..809325)	869	SYNGTS_0727	leuS	sll1074	leuS; leucyl-tRNA synthetase; K01869 leucyl-tRNA synthetase [EC:6.1.1.4]
P73273	sll1076	pacL	syn:sll1076	K01529	cation-transporting P-type ATPase PacL	NA	cation-transporting ATPase PacL homolog	P73273	Zinc exporter.	3.6.1.-	803466	complement(803466..806354)	962	SYNGTS_0726	ziaA	sll1076	ziaA; Zinc exporter
P73270	sll1077	speB2, speB	syn:sll1077	K01480	agmatine ureohydrolase	speB2	agmatinase	P73270	Probable agmatinase 2 (EC 3.5.3.11) (Agmatine ureohydrolase 2) (AUH 2).	3.5.3.11	800034	complement(800034..801206)	390	SYNGTS_0723	speB	sll1077	speB; agmatine ureohydrolase; K01480 agmatinase [EC:3.5.3.11]
P73269	sll1078	hypA2	syn:sll1078	K04651	putative hydrogenase expression/formation protein HypA2	hypA	hydrogenase expression/formation protein HypA	P73269	Probable hydrogenase nickel incorporation protein hypA 2.	NA	799596	complement(799596..799958)	120	SYNGTS_0722	sll1078	sll1078	sll1078; hypothetical protein; K04651 hydrogenase nickel incorporation protein HypA/HybF
P73268	sll1079	hypB	syn:sll1079	K04652	putative hydrogenase expression/formation protein HypB	hypB	hydrogenase expression/formation protein HypB	P73268	Hydrogenase expression/formation protein; HypB.	NA	798846	complement(798846..799535)	229	SYNGTS_0721	hypB	sll1079	hypB; hydrogenase expression/formation protein HypB; K04652 hydrogenase nickel incorporation pro
P73267	sll1080	NA	syn:sll1080	K02051	ABC transport system substrate-binding protein	NA	hypothetical protein	P73267	Sll1080 protein.	NA	797734	complement(797734..798792)	352	SYNGTS_0720	sll1080	sll1080	sll1080; hypothetical protein; K02051 NitT/TauT family transport system substrate-binding protei
P73266	sll1081	NA	syn:sll1081	K02050	ABC transport system permease protein	NA	permease protein of ABC transporter	P73266	Integral membrane components of other binding-protein-dependent transport system.	NA	796789	complement(796789..797631)	280	SYNGTS_0719	sll1081	sll1081	sll1081; integral membrane components of other binding-protein-dependent transport system; K0205
P73265	sll1082	NA	syn:sll1082	K02049	ABC transport system ATP-binding protein	NA	nitrate transport ATP-binding protein NrtD homolog	P73265	Putative nitrate transport ATP-binding protein nrtD.	NA	795932	complement(795932..796732)	266	SYNGTS_0718	nrtD	sll1082	nrtD; nitrate transport protein subunit NrtD; K02049 NitT/TauT family transport system ATP-bindi
P73260	sll1084	NA	syn:sll1084	NA	hypothetical protein	NA	hypothetical protein	P73260	Sll1084 protein.	NA	787809	complement(787809..790406)	865	SYNGTS_0712	sll1084	sll1084	sll1084; hypothetical protein
P74257	sll1085	glpD, glyD	syn:sll1085	K00111	glycerol-3-phosphate dehydrogenase	glpD	glycerol-3-phosphate dehydrogenase	P74257	Glycerol-3-phosphate dehydrogenase (EC 1.1.99.5).	1.1.5.3	1945518	complement(1945518..1947179)	553	SYNGTS_1776	glpD	sll1085	glpD; glycerol-3-phosphate dehydrogenase; K00111 glycerol-3-phosphate dehydrogenase [EC:1.1.5.3]
P74253	sll1086	NA	syn:sll1086	NA	hypothetical protein	NA	NA	P74253	Sll1086 protein.	NA	1942234	complement(1942234..1942701)	155	SYNGTS_1772	sll1086	sll1086	sll1086; hypothetical protein
P74252	sll1087	NA	syn:sll1087	K03307	sodium-coupled permease	NA	similar to sodium/glucose cotransporter	P74252	Sodium-coupled permease.	NA	1940549	complement(1940549..1942087)	512	SYNGTS_1771	sll1087	sll1087	sll1087; sodium-coupled permease; K03307 solute:Na+ symporter, SSS family
P74251	sll1089	NA	syn:sll1089	NA	periplasmic protein, function unknown	NA	NA	P74251	Sll1089 protein.	NA	1939865	complement(1939865..1940506)	213	SYNGTS_1770	sll1089	sll1089	sll1089; hypothetical protein
Q55087	sll1091	chlP	syn:sll1091	K10960	geranylgeranyl hydrogenase	chlP	geranylgeranyl hydrogenase	Q55087	Geranylgeranyl hydrogenase.	1.3.1.83	1934307	complement(1934307..1935530)	407	SYNGTS_1764	chlP	sll1091	chlP; geranylgeranyl reductase; K10960 geranylgeranyl reductase [EC:1.3.1.83]
P74243	sll1092	NA	syn:sll1092	NA	hypothetical protein	NA	hypothetical protein	P74243	Sll1092 protein.	NA	1933468	complement(1933468..1933854)	128	SYNGTS_1762	sll1092	sll1092	sll1092; hypothetical protein
P74235	sll1094	NA	syn:sll1094	K07494	putative transposase of unclassified IS	NA	putative transposase	P74235	Transposase.	NA	1923170	complement(1923170..1923472)	100	SYNGTS_1754	sll1094	sll1094	sll1094; transposase
P74231	sll1095	NA	syn:sll1095	K09931	hypothetical protein	NA	hypothetical protein	P74231	Sll1095 protein.	NA	1919913	complement(1919913..1920548)	211	SYNGTS_1750	sll1095	sll1095	sll1095; hypothetical protein; K09931 hypothetical protein
P74230	sll1096	rpsL, rps12	syn:sll1096	K02950	30S ribosomal protein S12	rps12	30S ribosomal protein S12	P74230	30S ribosomal protein S12.	NA	1919436	complement(1919436..1919816)	126	SYNGTS_1749	rps12	sll1096	rps12; 30S ribosomal protein S12; K02950 small subunit ribosomal protein S12
P74229	sll1097	rpsG, rps7	syn:sll1097	K02992	30S ribosomal protein S7	rps7	30S ribosomal protein S7	P74229	30S ribosomal protein S7.	NA	1918815	complement(1918815..1919285)	156	SYNGTS_1748	rps7	sll1097	rps7; 30S ribosomal protein S7; K02992 small subunit ribosomal protein S7
P74228	sll1098	fusB, fus	syn:sll1098	K02355	elongation factor EF-G 2	fus	elongation factor EF-G	P74228	Elongation factor G 2 (EF-G 2).	3.6.5.3	1916533	complement(1916533..1918608)	691	SYNGTS_1747	fus	sll1098	fus; elongation factor EF-G; K02355 elongation factor G
P74227	sll1099	tufA, tuf	syn:sll1099	K02358	elongation factor EF-Tu	tufA	elongation factor Tu	P74227	Elongation factor Tu (EF-Tu).	3.6.5.3	1915274	complement(1915274..1916473)	399	SYNGTS_1746	tufA	sll1099	tufA; protein synthesis elongation factor Tu; K02358 elongation factor Tu
P74226	sll1101	rpsJ, rps10	syn:sll1101	K02946	30S ribosomal protein S10	rps10	30S ribosomal protein S10	P74226	30S ribosomal protein S10.	NA	1914818	complement(1914818..1915135)	105	SYNGTS_1745	rps10	sll1101	rps10; 30S ribosomal protein S10; K02946 small subunit ribosomal protein S10
P74225	sll1102	gtrA	syn:sll1102	NA	TRAP-type sodium-dependent glutamate permease integral membrane protein (small)	gtrA	integral membrane protein (small) of a TRAP-type permease that mediates sodium-dependent glutamate transport GtrA	P74225	Sll1102 protein.	NA	1914113	complement(1914113..1914652)	179	SYNGTS_1744	sll1102	sll1102	sll1102; hypothetical protein
P74224	sll1103	gtrB	syn:sll1103	NA	TRAP-type sodium-dependent glutamate permease integral membrane protein (large)	gtrB	integral membrane protein (large) of a TRAP-type permease that mediates sodium-dependent glutamate transport GtrB	P74224	Sll1103 protein.	NA	1912776	complement(1912776..1914113)	445	SYNGTS_1743	sll1103	sll1103	sll1103; hypothetical protein
P74223	sll1104	gtrC, glnH	syn:sll1104	K10039	TRAP-type sodium-dependent glutamate permease periplasmic substrate-binding protein	gtrC	periplasmic substrate-binding protein of a TRAP-type permease that mediates sodium-dependent glutamate transport GtrC	P74223	Glutamine-binding protein.	NA	1911896	complement(1911896..1912786)	296	SYNGTS_1742	glnH	sll1104	glnH; glutamine-binding protein; K02030 polar amino acid transport system substrate-binding prot
P74720	sll1106	NA	syn:sll1106	NA	hypothetical protein	NA	hypothetical protein	P74720	Sll1106 protein.	NA	3531885	complement(3531885..3532400)	171	SYNGTS_3133	sll1106	sll1106	sll1106; hypothetical protein
P74719	sll1107	NA	syn:sll1107	NA	hypothetical protein	NA	type IV pilus biogenesis protein PilI homolog	P74719	Sll1107 protein.	NA	3530979	complement(3530979..3531755)	258	SYNGTS_3132	sll1107	sll1107	sll1107; hypothetical protein
P74709	sll1108	surE	syn:sll1108	K03787	survival protein SurE homolog	NA	stationary-phase survival protein SurE homolog	P74709	5'-nucleotidase surE (EC 3.1.3.5) (Nucleoside 5'-monophosphate phosphohydrolase).	3.1.3.5	3522433	complement(3522433..3523260)	275	SYNGTS_3122	surE	sll1108	surE; stationary-phase survival protein SurE; K03787 5'-nucleotidase [EC:3.1.3.5]
P74708	sll1109	NA	syn:sll1109	NA	hypothetical protein	NA	hypothetical protein	P74708	Sll1109 protein.	NA	3521783	complement(3521783..3522367)	194	SYNGTS_3121	sll1109	sll1109	sll1109; hypothetical protein
P74707	sll1110	prfA, sueB	syn:sll1110	K02835	peptide chain release factor RF-1	prfA	peptide chain release factor 1	P74707	Peptide chain release factor 1 (RF-1).	NA	3520597	complement(3520597..3521694)	365	SYNGTS_3120	prfA	sll1110	prfA; peptide chain release factor; K02835 peptide chain release factor 1
P73367	sll1112	aroQ	syn:sll1112	K03786	carbonic 3-dehydroquinase	aroQ	3-dehydroquinate dehydratase	P73367	3-dehydroquinate dehydratase (EC 4.2.1.10) (3-dehydroquinase) (Type II DHQase).	4.2.1.10	903148	complement(903148..903606)	152	SYNGTS_0824	aroQ	sll1112	aroQ; carbonic 3-dehydroquinase; K03786 3-dehydroquinate dehydratase II [EC:4.2.1.10]
P73346	sll1118	NA	syn:sll1118	NA	hypothetical protein	NA	hypothetical protein	P73346	UPF0145 protein sll118.	NA	878564	complement(878564..878890)	108	SYNGTS_0803	sll1118	sll1118	sll1118; hypothetical protein
P73341	sll1119	NA	syn:sll1119	NA	hypothetical protein	NA	hypothetical protein	P73341	Hypothetical protein sll1119.	NA	873465	complement(873465..874550)	361	SYNGTS_0798	sll1119	sll1119	sll1119; hypothetical protein
P73340	sll1120	NA	syn:sll1120	K03529	chromosome segregation protein SMC1	NA	chromosome segregation protein SMC1	P73340	Chromosome segregation protein SMC1.	NA	869668	complement(869668..873270)	1200	SYNGTS_0797	sll1120	sll1120	sll1120; chromosome segregation protein SMC1; K03529 chromosome segregation protein
P73339	sll1121	NA	syn:sll1121	K03657	putative DNA helicase	NA	hypothetical protein	P73339	Sll1121 protein.	3.6.1.-	867257	complement(867257..869569)	770	SYNGTS_0796	sll1121	sll1121	sll1121; hypothetical protein; K03657 DNA helicase II / ATP-dependent DNA helicase PcrA [EC:3.6.
P73338	sll1123	NA	syn:sll1123	NA	hypothetical protein	NA	hypothetical protein	P73338	Sll1123 protein.	NA	866374	complement(866374..867144)	256	SYNGTS_0795	sll1123	sll1123	sll1123; hypothetical protein
P73337	sll1124	plpA, hik3	syn:sll1124	K00936	two-component sensor histidine kinase, phytochrome-like protein	plpA	phytochrome like protein PlpA	P73337	Sensory transduction histidine kinase (Phytochrome/histidine kinase like).	2.7.3.-	862262	complement(862262..866377)	1371	SYNGTS_0794	sll1124	sll1124	sll1124; sensory transduction histidine kinase PlpA/Hik3
P73495	sll1127	menB	syn:sll1127	K01661	1,4-dihydroxy-2-naphthoate synthase	menB	naphthoate synthase	P73495	Naphthoate synthase.	4.1.3.36	1052927	complement(1052927..1053754)	275	SYNGTS_0961	menB	sll1127	menB; naphthoate synthase; K01661 naphthoate synthase [EC:4.1.3.36]
P73490	sll1129	todF	syn:sll1129	NA	2-hydroxy-6-oxohepta-2,4-dienoate hydrolase	NA	2-hydroxy-6-oxohepta-2,4-dienoate hydrolase	P73490	2-hydroxy-6-oxohepta-2,4-dienoate hydrolase.	NA	1049517	complement(1049517..1050407)	296	SYNGTS_0956	todF	sll1129	todF; 2-hydroxy-6-oxohepta-2,4-dienoate hydrolase
P73488	sll1130	NA	syn:sll1130	NA	hypothetical protein	NA	NA	P73488	Sll1130 protein.	NA	1048406	complement(1048406..1048753)	115	SYNGTS_0954	sll1130	sll1130	sll1130; hypothetical protein
P73486	sll1131	NA	syn:sll1131	NA	hypothetical protein	NA	NA	P73486	Sll1131 protein.	NA	1046402	complement(1046402..1046830)	142	SYNGTS_0952	sll1131	sll1131	sll1131; hypothetical protein
P73485	sll1132	NA	syn:sll1132	NA	hypothetical protein	NA	NA	P73485	Sll1132 protein.	NA	1044915	complement(1044915..1046366)	483	SYNGTS_0951	sll1132	sll1132	sll1132; hypothetical protein
P73476	sll1135	NA	syn:sll1135	K06955	hypothetical protein	NA	NA	P73476	Sll1135 protein.	NA	1038038	complement(1038038..1039042)	334	SYNGTS_0942	sll1135	sll1135	sll1135; hypothetical protein; K06955
P73470	sll1138	NA	syn:sll1138	K01838	beta-phosphoglucomutase homolog	NA	hypothetical protein	P73470	Sll1138 protein.	5.4.2.6	1029337	complement(1029337..1030083)	248	SYNGTS_0936	sll1138	sll1138	sll1138; hypothetical protein
P73466	sll1142	NA	syn:sll1142	K08999	hypothetical protein	NA	hypothetical protein	P73466	Sll1142 protein.	NA	1024825	complement(1024825..1025346)	173	SYNGTS_0932	sll1142	sll1142	sll1142; hypothetical protein; K08999 hypothetical protein
P73465	sll1143	uvrD, mutU	syn:sll1143	K03657	DNA helicase II	pcrA	ATP-dependent helicase PcrA	P73465	DNA helicase II.	3.6.1.-	1022278	complement(1022278..1024653)	791	SYNGTS_0931	uvrD	sll1143	uvrD; DNA helicase II; K03657 DNA helicase II / ATP-dependent DNA helicase PcrA [EC:3.6.4.12]
P73460	sll1144	NA	syn:sll1144	K03438	hypothetical protein	NA	hypothetical protein	P73460	S-adenosyl-methyltransferase mraW (EC 2.1.1.-).	2.1.1.-	1017600	complement(1017600..1018517)	305	SYNGTS_0926	mraW	sll1144	mraW; S-adenosyl-methyltransferase MraW; K03438 16S rRNA (cytosine1402-N4)-methyltransferase [EC
P73795	sll1147	NA	syn:sll1147	K00799	glutathione S-transferase	NA	glutathione S-transferase	P73795	Uncharacterized protein sll1147.	2.5.1.18	1400488	complement(1400488..1400901)	137	SYNGTS_1273	sll1147	sll1147	sll1147; glutathione S-transferase
P73793	sll1150	NA	syn:sll1150	K06890	hypothetical protein	NA	hypothetical protein	P73793	Sll1150 protein.	NA	1396311	complement(1396311..1397069)	252	SYNGTS_1269	sll1150	sll1150	sll1150; hypothetical protein; K06890
P73791	sll1151	NA	syn:sll1151	NA	hypothetical protein	NA	NA	P73791	Sll1151 protein.	NA	1393938	complement(1393938..1395755)	605	SYNGTS_1267	sll1151	sll1151	sll1151; hypothetical protein
P73784	sll1154	norA	syn:sll1154	NA	quinolene resistance protein NorA	NA	putative antibiotic efflux protein	P73784	Quinolene resistance protein; NorA.	NA	1387040	complement(1387040..1388296)	418	SYNGTS_1260	norA	sll1154	norA; quinolene resistance protein NorA
P73783	sll1155	NA	syn:sll1155	NA	hypothetical protein	NA	hypothetical protein	P73783	Sll1155 protein.	NA	1386578	complement(1386578..1386919)	113	SYNGTS_1259	sll1155	sll1155	sll1155; hypothetical protein
P73782	sll1156	ISY120b	syn:sll1156	K07489	putative transposase gene of IS1 family insertion sequence ISY120b	NA	putative transposase	P73782	Transposase.	NA	1386059	complement(1386059..1386484)	141	SYNGTS_1258	sll1156	sll1156	sll1156; transposase
P73781	sll1157	ISY120b	syn:sll1157	K07480	putative transposase gene of IS1 family insertion sequence ISY120b	NA	putative transposase	P73781	Transposase.	NA	1385754	complement(1385754..1386170)	138	SYNGTS_1257	sll1157	sll1157	sll1157; transposase; K07480 insertion element IS1 protein InsB
P73777	sll1158	NA	syn:sll1158	NA	hypothetical protein	NA	hypothetical protein	P73777	Sll1158 protein.	NA	1383339	complement(1383339..1383755)	138	SYNGTS_1253	sll1158	sll1158	sll1158; hypothetical protein
P73776	sll1159	NA	syn:sll1159	NA	hypothetical protein	NA	probable bacterioferritin comigratory protein	P73776	Sll1159 protein.	NA	1382603	complement(1382603..1383259)	218	SYNGTS_1252	sll1159	sll1159	sll1159; hypothetical protein
P73775	sll1160	NA	syn:sll1160	NA	hypothetical protein	NA	hypothetical protein	P73775	Sll1160 protein.	NA	1382086	complement(1382086..1382568)	160	SYNGTS_1251	sll1160	sll1160	sll1160; hypothetical protein
P73774	sll1161	cya3	syn:sll1161	K01768	putative adenylate cyclase	NA	probable adenylate cyclase	P73774	Adenylate cyclase.	4.6.1.1	1380883	complement(1380883..1381890)	335	SYNGTS_1250	sll1161	sll1161	sll1161; adenylate cyclase
P73773	sll1162	NA	syn:sll1162	NA	hypothetical protein	NA	hypothetical protein	P73773	Sll1162 protein.	NA	1380085	complement(1380085..1380792)	235	SYNGTS_1249	sll1162	sll1162	sll1162; hypothetical protein
P73772	sll1163	NA	syn:sll1163	NA	hypothetical protein	NA	NA	P73772	Sll1163 protein.	NA	1379715	complement(1379715..1380122)	135	SYNGTS_1248	sll1163	sll1163	sll1163; hypothetical protein
P73771	sll1164	NA	syn:sll1164	NA	hypothetical protein	NA	hypothetical protein	P73771	Hypothetical transport protein sll1164.	NA	1378662	complement(1378662..1379711)	349	SYNGTS_1247	sll1164	sll1164	sll1164; hypothetical protein
P73769	sll1165	mutS, fdv	syn:sll1165	K03555	DNA mismatch repair protein	NA	DNA mismatch repair protein	P73769	DNA mismatch repair protein mutS.	NA	1372455	complement(1372455..1375193)	912	SYNGTS_1245	mutS	sll1165	mutS; DNA mismatch repair protein; K03555 DNA mismatch repair protein MutS
P74204	sll1166	NA	syn:sll1166	NA	hypothetical protein	NA	hypothetical protein	P74204	Sll1166 protein.	NA	1887159	complement(1887159..1888262)	367	SYNGTS_1720	sll1166	sll1166	sll1166; hypothetical protein
P74200	sll1167	pbp	syn:sll1167	NA	penicillin-binding protein 4	NA	NA	P74200	Penicillin-binding protein 4.	NA	1883329	complement(1883329..1884573)	414	SYNGTS_1716	pbp	sll1167	pbp; penicillin-binding protein 4
P74198	sll1169	NA	syn:sll1169	NA	hypothetical protein	NA	hypothetical protein	P74198	Sll1169 protein.	NA	1879983	complement(1879983..1880699)	238	SYNGTS_1714	sll1169	sll1169	sll1169; hypothetical protein
P74197	sll1170	NA	syn:sll1170	NA	hypothetical protein	NA	NA	P74197	Sll1170 protein.	NA	1878099	complement(1878099..1879682)	527	SYNGTS_1713	sll1170	sll1170	sll1170; hypothetical protein
P74193	sll1172	thrC	syn:sll1172	K01733	threonine synthase	thrC	threonine synthase	P74193	Threonine synthase (EC 4.2.3.1).	4.2.3.1	1873698	complement(1873698..1874846)	382	SYNGTS_1707	thrC	sll1172	thrC; threonine synthase; K01733 threonine synthase [EC:4.2.3.1]
P74191	sll1173	NA	syn:sll1173	NA	hypothetical protein	NA	hypothetical protein	P74191	Sll1173 protein.	NA	1871855	complement(1871855..1872589)	244	SYNGTS_1705	sll1173	sll1173	sll1173; hypothetical protein
P74190	sll1174	NA	syn:sll1174	NA	hypothetical protein	NA	NA	P74190	Sll1174 protein.	NA	1871011	complement(1871011..1871835)	274	SYNGTS_1704	sll1174	sll1174	sll1174; hypothetical protein
P74178	sll1178	NA	syn:sll1178	K00612	nodulation protein	NA	probable carbamoyl transferase	P74178	Hypothetical protein sll1178.	2.1.3.-	1856070	complement(1856070..1857917)	615	SYNGTS_1692	sll1178	sll1178	sll1178; nodulation protein; K00612 carbamoyltransferase [EC:2.1.3.-]
P74176	sll1180	hlyB	syn:sll1180	K06147	MDR (multidrug resistance) family ABC transporter, similar to type I secretion pathway protein HlyB	NA	toxin secretion ABC transporter ATP-binding protein	P74176	HlyB family.	NA	1850707	complement(1850707..1853742)	1011	SYNGTS_1690	hlyB	sll1180	hlyB; toxin secretion ABC transporter ATP-binding protein; K06147 ATP-binding cassette, subfamil
P74175	sll1181	hlyD	syn:sll1181	K02022	HlyD family secretion protein	NA	similar to hemolysin secretion protein	P74175	HlyD family of secretion proteins.	NA	1848799	complement(1848799..1850550)	583	SYNGTS_1689	hlyD	sll1181	hlyD; hemolysin secretion protein
P74174	sll1182	petC3	syn:sll1182	K02636	cytochrome b6-f complex alternative iron-sulfur subunit (Rieske iron sulfur protein)	petC	cytochrome b6/f-complex iron-sulfur protein	P74174	Cytochrome b6/f complex iron-sulfur subunit.	1.10.99.1	1848301	complement(1848301..1848702)	133	SYNGTS_1688	petC	sll1182	petC; cytochrome b6/f complex iron-sulfur subunit; K02636 cytochrome b6-f complex iron-sulfur su
P72849	sll1184	ho1	syn:sll1184	K00510	heme oxygenase	ho1	heme oxygenase	P72849	Heme oxygenase 1 (EC 1.14.99.3).	1.14.99.3	317127	complement(317127..317849)	240	SYNGTS_0288	ho1	sll1184	ho1; heme oxygenase; K00510 heme oxygenase [EC:1.14.99.3]
P72848	sll1185	hemF	syn:sll1185	K00228	coproporphyrinogen III oxidase, aerobic (oxygen-dependent)	hemF	coproporphyrinogen III oxidase	P72848	Coproporphyrinogen 3 oxidase, aerobic (EC 1.3.3.3) (Coproporphyrinogen III oxidase, aerobic) (Coproporphyrinogenase) (Coprogen oxidase).	1.3.3.3	315882	complement(315882..316904)	340	SYNGTS_0287	hemF	sll1185	hemF; coproporphyrinogen III oxidase; K00228 coproporphyrinogen III oxidase [EC:1.3.3.3]
P72847	sll1186	NA	syn:sll1186	NA	hypothetical protein	NA	hypothetical protein	P72847	Sll1186 protein.	NA	315134	complement(315134..315784)	216	SYNGTS_0286	sll1186	sll1186	sll1186; hypothetical protein
P72846	sll1187	lgt, umpA	syn:sll1187	K13292	prolipoprotein diacylglyceryl transferase	NA	prolipoprotein diacylglyceryl transferase	P72846	Prolipoprotein diacylglyceryl transferase (EC 2.4.99.-).	2.-.-.-	314255	complement(314255..315106)	283	SYNGTS_0285	lgt	sll1187	lgt; prolipoprotein diacylglyceryl transferase; K13292 phosphatidylglycerol:prolipoprotein diacy
P72845	sll1188	NA	syn:sll1188	K09705	hypothetical protein	NA	hypothetical protein	P72845	Sll1188 protein.	NA	313705	complement(313705..314199)	164	SYNGTS_0284	sll1188	sll1188	sll1188; hypothetical protein; K09705 hypothetical protein
P72842	sll1189	glcE	syn:sll1189	K11472	glycolate oxidase subunit GlcE	glcE	glycolate oxidase subunit GlcE	P72842	Glycolate oxidase subunit; GlcE.	NA	308114	complement(308114..309418)	434	SYNGTS_0281	glcE	sll1189	glcE; glycolate oxidase subunit GlcE; K11472 glycolate oxidase FAD binding subunit
P72837	sll1191	NA	syn:sll1191	NA	hypothetical protein	NA	hypothetical protein	P72837	Sll1191 protein.	NA	302786	complement(302786..303097)	103	SYNGTS_0276	sll1191	sll1191	sll1191; hypothetical protein
P72836	sll1192	NA	syn:sll1192	K06199	hypothetical protein	NA	hypothetical protein	P72836	Protein crcB homolog.	NA	302367	complement(302367..302789)	140	SYNGTS_0275	sll1192	sll1192	sll1192; hypothetical protein; K06199 CrcB protein
P72833	sll1193	NA	syn:sll1193	NA	hypothetical protein	NA	hypothetical protein	P72833	Sll1193 protein.	NA	298083	complement(298083..298580)	165	SYNGTS_0272	sll1193	sll1193	sll1193; hypothetical protein
Q55332	sll1194	psbU	syn:sll1194	K02719	photosystem II 12 kDa extrinsic protein	psbU	photosystem II 12 kD extrinsic protein	Q55332	Photosystem II 12 kDa extrinsic protein precursor (PS II complex 12 kDa extrinsic protein) (PSII-U).	NA	297493	complement(297493..297888)	131	SYNGTS_0271	psbU	sll1194	psbU; photosystem II 12 kD extrinsic protein; K02719 photosystem II PsbU protein
P72830	sll1196	pfkA	syn:sll1196	K00850	phosphofructokinase	NA	phosphofructokinase	P72830	6-phosphofructokinase 1 (EC 2.7.1.11) (Phosphofructokinase 1) (Phosphohexokinase 1).	2.7.1.11	293878	complement(293878..294963)	361	SYNGTS_0269	pfkA	sll1196	pfkA; phosphofructokinase; K00850 6-phosphofructokinase 1 [EC:2.7.1.11]
P72828	sll1198	trmD	syn:sll1198	K00554	tRNA-methyltransferase	NA	tRNA (guanine-N1)-methyltransferase	P72828	methyltransferase).	2.1.1.31	292790	complement(292790..293485)	231	SYNGTS_0267	trmD	sll1198	trmD; tRNA (m1G37) methyltransferase; K00554 tRNA (guanine37-N1)-methyltransferase [EC:2.1.1.228
P72824	sll1200	NA	syn:sll1200	NA	hypothetical protein	NA	hypothetical protein	P72824	Sll1200 protein.	NA	287929	complement(287929..289104)	391	SYNGTS_0263	sll1200	sll1200	sll1200; hypothetical protein
P72822	sll1201	NA	syn:sll1201	NA	hypothetical protein	NA	hypothetical protein	P72822	Sll1201 protein.	NA	285144	complement(285144..285938)	264	SYNGTS_0261	sll1201	sll1201	sll1201; hypothetical protein
P72598	sll1202	NA	syn:sll1202	K02016	homolog of fecB, the substrate-binding protein of ABC-type iron(III) dicitrate transport system	NA	iron(III) dicitrate-binding protein of ABC transporter	P72598	Sll1202 protein.	NA	24101	complement(24101..25144)	347	SYNGTS_0020	sll1202	sll1202	sll1202; hypothetical protein; K02016 iron complex transport system substrate-binding protein
P72597	sll1203	NA	syn:sll1203	NA	hypothetical protein	NA	hypothetical protein	P72597	Sll1203 protein.	NA	23139	complement(23139..24104)	321	SYNGTS_0019	sll1203	sll1203	sll1203; hypothetical protein
P72596	sll1204	NA	syn:sll1204	NA	hypothetical protein	NA	similar to macrolide efflux protein	P72596	Sll1204 protein.	NA	21838	complement(21838..23121)	427	SYNGTS_0018	sll1204	sll1204	sll1204; hypothetical protein; K08217 MFS transporter, DHA3 family, macrolide efflux protein
P72595	sll1205	pchR	syn:sll1205	NA	regulatory protein PchR	NA	transcriptional regulator	P72595	Regulatory protein; PchR.	NA	20615	complement(20615..21595)	326	SYNGTS_0017	pchR	sll1205	pchR; regulatory protein PchR
P72594	sll1206	iutA	syn:sll1206	K02014	ferric aerobactin receptor, fhuA homolog	NA	probable ferric aerobactin receptor	P72594	Ferric aerobactin receptor.	NA	17853	complement(17853..20408)	851	SYNGTS_0016	iutA	sll1206	iutA; ferric aerobactin receptor; K02014 iron complex outermembrane recepter protein
P72588	sll1209	lig, ligA	syn:sll1209	K01972	DNA ligase	lig	DNA ligase	P72588	DNA ligase (EC 6.5.1.2) (Polydeoxyribonucleotide synthase [NAD+]).	6.5.1.2	10622	complement(10622..12631)	669	SYNGTS_0010	ligA	sll1209	ligA; NAD-dependent DNA ligase LigA; K01972 DNA ligase (NAD+) [EC:6.5.1.2]
P72586	sll1212	gmd, rfbD	syn:sll1212	K01711	GDP-D-mannose dehydratase	NA	GDP-mannose 4,6-dehydratase	P72586	GDP-D-mannose dehydratase.	4.2.1.47	5534	complement(5534..6622)	362	SYNGTS_0007	rfbD	sll1212	rfbD; GDP-D-mannose dehydratase; K01711 GDPmannose 4,6-dehydratase [EC:4.2.1.47]
P72585	sll1213	NA	syn:sll1213	K02377	hypothetical protein	NA	GDP-fucose synthetase	P72585	Sll1213 protein.	1.1.1.271	4451	complement(4451..5389)	312	SYNGTS_0006	sll1213	sll1213	sll1213; hypothetical protein; K02377 GDP-L-fucose synthase [EC:1.1.1.271]
P72584	sll1214	chlAI, acsF	syn:sll1214	K04035	oxygen-dependent Mg-protoporphyrin IX monomethylester cyclase	NA	hypothetical protein	P72584	cyclase 1 (EC 1.14.13.81) (Mg-protoporphyrin IX monomethyl ester oxidative cyclase 1).	1.14.13.81	3192	complement(3192..4268)	358	SYNGTS_0005	sll1214	sll1214	sll1214; magnesium-protoporphyrin IX monomethyl ester cyclase; K04035 magnesium-protoporphyrin I
P74030	sll1217	NA	syn:sll1217	NA	hypothetical protein	NA	NA	P74030	Sll1217 protein.	NA	1683583	complement(1683583..1684260)	225	SYNGTS_1528	sll1217	sll1217	sll1217; hypothetical protein
P74029	sll1218	ycf39	syn:sll1218	NA	hypothetical protein	ycf39	hypothetical protein YCF39	P74029	Ycf39 protein.	NA	1682870	complement(1682870..1683529)	219	SYNGTS_1527	ycf39	sll1218	ycf39; hypothetical protein
P74028	sll1219	NA	syn:sll1219	NA	hypothetical protein	NA	hypothetical protein	P74028	Sll1219 protein.	NA	1682001	complement(1682001..1682327)	108	SYNGTS_1526	sll1219	sll1219	sll1219; hypothetical protein
P74025	sll1220	hoxE	syn:sll1220	K05586	diaphorase subunit of the bidirectional hydrogenase	NA	NADH dehydrogenase I chain E	P74025	Potential NAD-reducing hydrogenase subunit.	1.6.5.3	1678044	complement(1678044..1678565)	173	SYNGTS_1523	sll1220	sll1220	sll1220; bidirectional hydrogenase complex protein HoxE; K05586 bidirectional [NiFe] hydrogenase
P74024	sll1221	hoxF	syn:sll1221	K05587	diaphorase subunit of the bidirectional hydrogenase	hoxF	NADH dehydrogenase I chain F	P74024	Hydrogenase subunit.	1.6.5.3	1676366	complement(1676366..1677856)	496	SYNGTS_1522	hoxF	sll1221	hoxF; hydrogenase subunit; K05587 bidirectional [NiFe] hydrogenase diaphorase subunit [EC:1.6.5.
P74023	sll1222	NA	syn:sll1222	NA	hypothetical protein	NA	hypothetical protein	P74023	Sll1222 protein.	NA	1675687	complement(1675687..1676325)	212	SYNGTS_1521	sll1222	sll1222	sll1222; hypothetical protein
P74022	sll1223	hoxU	syn:sll1223	K05588	diaphorase subunit of the bidirectional hydrogenase	hoxU	NAD-reducing hydrogenase HoxS gamma subunit	P74022	Hydrogenase subunit.	1.6.5.3	1674944	complement(1674944..1675660)	238	SYNGTS_1520	hoxU	sll1223	hoxU; bidirectional hydrogenase complex protein HoxU; K05588 bidirectional [NiFe] hydrogenase di
P74021	sll1224	hoxY	syn:sll1224	NA	hydrogenase subunit of the bidirectional hydrogenase	hoxY	NAD-reducing hydrogenase HoxS delta subunit	P74021	Hydrogenase small subunit.	NA	1674350	complement(1674350..1674898)	182	SYNGTS_1519	hoxY	sll1224	hoxY; hydrogenase small subunit; K18007 NAD-reducing hydrogenase small subunit [EC:1.12.1.2]
P74019	sll1225	NA	syn:sll1225	NA	hypothetical protein	NA	NA	P74019	Sll1225 protein.	NA	1673585	complement(1673585..1674034)	149	SYNGTS_1517	sll1225	sll1225	sll1225; hypothetical protein
P74018	sll1226	hoxH	syn:sll1226	NA	hydrogenase subunit of the bidirectional hydrogenase	hoxH	NAD-reducing hydrogenase HoxS beta subunit	P74018	Hydrogenase large subunit.	NA	1672071	complement(1672071..1673495)	474	SYNGTS_1516	hoxH	sll1226	hoxH; hydrogenase large subunit; K00436 NAD-reducing hydrogenase large subunit [EC:1.12.1.2]
P74015	sll1228	hik4	syn:sll1228	K11527	two-component hybrid histidine kinase	NA	two-component hybrid sensor and regulator	P74015	Hybrid sensory kinase.	2.7.13.3	1664798	complement(1664798..1666699)	633	SYNGTS_1511	sll1228	sll1228	sll1228; hybrid sensory kinase Hik4
P74014	sll1229	hik41	syn:sll1229	K11527	two-component hybrid histidine kinase	NA	two-component hybrid sensor and regulator	P74014	Sensor protein.	2.7.13.3	1663554	complement(1663554..1664690)	378	SYNGTS_1510	sll1229	sll1229	sll1229; hybrid sensory kinase Hik41; K11527 two-component system, unclassified family, sensor h
P74013	sll1231	mtfB	syn:sll1231	NA	Mannosyltransferase B	NA	mannosyltransferase	P74013	Mannosyltransferase B.	NA	1662306	complement(1662306..1663505)	399	SYNGTS_1509	mtfB	sll1231	mtfB; mannosyltransferase
P74012	sll1232	NA	syn:sll1232	NA	hypothetical protein	NA	hypothetical protein	P74012	Sll1232 protein.	NA	1661722	complement(1661722..1662285)	187	SYNGTS_1508	sll1232	sll1232	sll1232; hypothetical protein
P74011	sll1233	NA	syn:sll1233	NA	hypothetical protein	NA	hypothetical protein	P74011	Sll1233 protein.	NA	1660739	complement(1660739..1661623)	294	SYNGTS_1507	sll1233	sll1233	sll1233; hypothetical protein
P74008	sll1234	ahcY	syn:sll1234	K01251	S-adenosylhomocysteine hydrolase	NA	adenosylhomocysteinase	P74008	Adenosylhomocysteinase (EC 3.3.1.1) (S-adenosyl-L-homocysteine hydrolase) (AdoHcyase).	3.3.1.1	1658511	complement(1658511..1659788)	425	SYNGTS_1504	ahcY	sll1234	ahcY; S-adenosylhomocysteine hydrolase; K01251 adenosylhomocysteinase [EC:3.3.1.1]
P74006	sll1236	NA	syn:sll1236	NA	hypothetical protein	NA	NA	P74006	Sll1236 protein.	NA	1655289	complement(1655289..1655672)	127	SYNGTS_1502	sll1236	sll1236	sll1236; hypothetical protein
P74003	sll1237	hemK	syn:sll1237	K02493	N(5)-glutamine methyltransferase	hemG	protoporphyrinogen IX oxidase	P74003	Protein hemK homolog (EC 2.1.1.-) (M.Ssp6803HemKP).	2.1.1.-	1652397	complement(1652397..1653296)	299	SYNGTS_1499	hemK	sll1237	hemK; protoporphyrinogen oxidase; K02493 release factor glutamine methyltransferase [EC:2.1.1.-]
P74001	sll1239	NA	syn:sll1239	NA	hypothetical protein	NA	NA	P74001	Sll1239 protein.	NA	1649907	complement(1649907..1650443)	178	SYNGTS_1497	sll1239	sll1239	sll1239; hypothetical protein
P74000	sll1240	NA	syn:sll1240	NA	hypothetical protein	NA	NA	P74000	Sll1240 protein.	NA	1649441	complement(1649441..1649914)	157	SYNGTS_1496	sll1240	sll1240	sll1240; hypothetical protein
P73999	sll1241	NA	syn:sll1241	NA	hypothetical protein	NA	NA	P73999	Sll1241 protein.	NA	1648681	complement(1648681..1649439)	252	SYNGTS_1495	sll1241	sll1241	sll1241; hypothetical protein
P42349	sll1242	NA	syn:sll1242	NA	Hypothetical protein with similarity to BchE (Mg-protoporphyrin monomethyl ester oxidative cyclase)	NA	hypothetical protein	P42349	Hypothetical methyltransferase sll1242 (EC 2.1.1.-) (ORF N).	NA	1752891	complement(1752891..1754501)	536	SYNGTS_1600	sll1242	sll1242	sll1242; hypothetical protein
P42352	sll1244	rplI, rpl9	syn:sll1244	K02939	50S ribosomal protein L9	rpl9	50S ribosomal protein L9	P42352	50S ribosomal protein L9.	NA	1751311	complement(1751311..1751769)	152	SYNGTS_1598	rpl9	sll1244	rpl9; 50S ribosomal protein L9; K02939 large subunit ribosomal protein L9
P42351	sll1245	cytM	syn:sll1245	NA	cytochrome cM	cytM	cytochrome CytM	P42351	Cytochrome c-553-like precursor.	NA	1750681	complement(1750681..1751067)	128	SYNGTS_1597	cytM	sll1245	cytM; cytochrome CytM
P45451	sll1247	NA	syn:sll1247	NA	hypothetical protein	NA	hypothetical protein	P45451	Hypothetical protein sll1247.	NA	1747520	complement(1747520..1748893)	457	SYNGTS_1595	sll1247	sll1247	sll1247; hypothetical protein
Q55074	sll1249	panC, kcy	syn:sll1249	K00945 K01918	pantoate--beta-alanine ligase / cytidylate kinase	panC	pantothenate synthetase/cytidylate kinase	Q55074	Bifunctional pantoate ligase/cytidylate kinase [Includes: Pantoate-- beta-alanine ligase (EC 6.3.2.1) (Pantothenate synthetase) (Pantoate- activating enzyme); Cytidylate kinase (EC 2.7.4.14) (CK) (Cytidine monophosphate kinase) (CMP kinase)].	2.7.4.14 6.3.2.1	1740834	complement(1740834..1742375)	513	SYNGTS_1590	panC_kcy	sll1249	panC_kcy; bifunctional pantothenate synthetase/cytidylate kinase; K13799 pantoate ligase / cytid
P74086	sll1250	NA	syn:sll1250	NA	hypothetical protein	NA	hypothetical protein	P74086	Sll1250 protein.	NA	1740388	complement(1740388..1740774)	128	SYNGTS_1589	sll1250	sll1250	sll1250; hypothetical protein
P74084	sll1251	NA	syn:sll1251	NA	hypothetical protein	NA	hypothetical protein	P74084	Sll1251 protein.	NA	1739130	complement(1739130..1740020)	296	SYNGTS_1587	sll1251	sll1251	sll1251; hypothetical protein
P74082	sll1252	NA	syn:sll1252	NA	hypothetical protein	NA	hypothetical protein	P74082	Sll1252 protein.	NA	1737338	complement(1737338..1738117)	259	SYNGTS_1585	sll1252	sll1252	sll1252; hypothetical protein
P74081	sll1253	pcnB	syn:sll1253	K00970	polyA polymerase	NA	similar to polyA polymerase	P74081	PolyA polymerase.	2.7.7.19	1734382	complement(1734382..1737210)	942	SYNGTS_1584	pcnB	sll1253	pcnB; polyA polymerase; K00974 tRNA nucleotidyltransferase (CCA-adding enzyme) [EC:2.7.7.72 3.1.
P74078	sll1254	NA	syn:sll1254	NA	hypothetical protein	NA	hypothetical protein	P74078	UPF0053 protein sll1254.	NA	1730166	complement(1730166..1731206)	346	SYNGTS_1581	sll1254	sll1254	sll1254; hemolysin-like protein
P74077	sll1255	ISY203c	syn:sll1255	K07495	putative transposase gene of IS4 family insertion sequence ISY203c	NA	putative transposase	P74077	Transposase.	NA	1729012	complement(1729012..1730028)	338	SYNGTS_1580	sll1255	sll1255	sll1255; transposase
Q55697	sll1256	ISY100p	syn:sll1256	K07494	putative transposase gene of IS630 family insertion sequence ISY100p	NA	putative transposase	Q55697	Transposase.	NA	1725919	complement(1725919..1726278)	119	SYNGTS_1576	sll1256	sll1256	sll1256; transposase
Q55696	sll1257	ISY100p	syn:sll1257	K07494	putative transposase gene of IS630 family insertion sequence ISY100p	NA	putative transposase	Q55696	Transposase.	NA	1725431	complement(1725431..1725925)	164	SYNGTS_1575	sll1257	sll1257	sll1257; transposase
P74073	sll1258	dcd	syn:sll1258	K01494	deoxycytidine triphosphate deaminase	NA	dCTP deaminase	P74073	Sll1258 protein.	3.5.4.13	1724597	complement(1724597..1725178)	193	SYNGTS_1574	sll1258	sll1258	sll1258; hypothetical protein; K01494 dCTP deaminase [EC:3.5.4.13]
P74071	sll1260	rpsB, rps2	syn:sll1260	K02967	30S ribosomal protein S2	rps2	30S ribosomal protein S2	P74071	30S ribosomal protein S2.	NA	1722160	complement(1722160..1722969)	269	SYNGTS_1572	rps2	sll1260	rps2; 30S ribosomal protein S2; K02967 small subunit ribosomal protein S2
P74070	sll1261	tsf	syn:sll1261	K02357	elongation factor EF-Ts	tsf	elongation factor TS	P74070	Elongation factor Ts (EF-Ts).	NA	1721350	complement(1721350..1722006)	218	SYNGTS_1571	tsf	sll1261	tsf; elongation factor TS; K02357 elongation factor Ts
P74069	sll1262	ndhN	syn:sll1262	K05585	NADH dehydrogenase I	NA	hypothetical protein	P74069	Sll1262 protein.	1.6.5.3	1720640	complement(1720640..1721125)	161	SYNGTS_1570	sll1262	sll1262	sll1262; hypothetical protein; K05585 NAD(P)H-quinone oxidoreductase subunit N [EC:1.6.5.3]
P74068	sll1263	NA	syn:sll1263	NA	hypothetical protein	NA	cation efflux system protein	P74068	Hypothetical transport protein sll1263.	NA	1719644	complement(1719644..1720576)	310	SYNGTS_1569	sll1263	sll1263	sll1263; hypothetical protein
P73551	sll1265	NA	syn:sll1265	NA	hypothetical protein	NA	NA	P73551	Sll1265 protein.	NA	1124071	complement(1124071..1130007)	1978	SYNGTS_1017	sll1265	sll1265	sll1265; hypothetical protein
P73550	sll1267	NA	syn:sll1267	NA	hypothetical protein	NA	NA	P73550	Sll1267 protein.	NA	1123441	complement(1123441..1124031)	196	SYNGTS_1016	sll1267	sll1267	sll1267; hypothetical protein
P73549	sll1268	NA	syn:sll1268	NA	hypothetical protein	NA	NA	P73549	Sll1268 protein.	NA	1121627	complement(1121627..1123180)	517	SYNGTS_1015	sll1268	sll1268	sll1268; hypothetical protein
P73544	sll1270	bgtB, glnHP	syn:sll1270	K02029 K02030	substrate-binding/transmebrane protein of basic amino acids and glutamine ABC-transporter	bgtB	Periplasmic substrate-binding and integral membrane protein of the ABC-type Bgt permease for basic amino acids and glutamine BgtB	P73544	Glutamine-binding periplasmic protein/glutamine transport system permease protein.	NA	1114429	complement(1114429..1116021)	530	SYNGTS_1010	glnHP	sll1270	glnHP; ABC-type transporter protein; K17062 arginine/lysine/histidine/glutamine transport system
P73543	sll1271	NA	syn:sll1271	NA	probable porin	NA	probable porin; major outer membrane protein	P73543	Sll1271 protein.	NA	1112531	complement(1112531..1114249)	572	SYNGTS_1009	sll1271	sll1271	sll1271; hypothetical protein
P73542	sll1272	NA	syn:sll1272	NA	hypothetical protein	NA	NA	P73542	Sll1272 protein.	NA	1111185	complement(1111185..1111955)	256	SYNGTS_1008	sll1272	sll1272	sll1272; hypothetical protein
P73541	sll1273	NA	syn:sll1273	NA	hypothetical protein	NA	NA	P73541	Sll1273 protein.	NA	1109620	complement(1109620..1111044)	474	SYNGTS_1007	sll1273	sll1273	sll1273; hypothetical protein
P73536	sll1274	NA	syn:sll1274	NA	hypothetical protein	NA	hypothetical protein	P73536	Sll1274 protein.	NA	1105030	complement(1105030..1105545)	171	SYNGTS_1002	sll1274	sll1274	sll1274; hypothetical protein
P73534	sll1275	pyk2	syn:sll1275	K00873	pyruvate kinase 2	NA	pyruvate kinase	P73534	Pyruvate kinase 2 (EC 2.7.1.40) (PK 2).	2.7.1.40	1102283	complement(1102283..1104058)	591	SYNGTS_1000	pykF	sll1275	pykF; pyruvate kinase; K00873 pyruvate kinase [EC:2.7.1.40]
P73533	sll1276	NA	syn:sll1276	K06147	MDR (multidrug resistance) family ABC transporter	NA	ATP-binding protein of ABC transporter	P73533	ABC transporter.	NA	1100410	complement(1100410..1102014)	534	SYNGTS_0999	sll1276	sll1276	sll1276; ABC transporter; K06147 ATP-binding cassette, subfamily B, bacterial
P73532	sll1277	recF	syn:sll1277	K03629	RecF protein	recF	RecF protein	P73532	DNA replication and repair protein recF.	NA	1099214	complement(1099214..1100368)	384	SYNGTS_0998	recF	sll1277	recF; RecF protein; K03629 DNA replication and repair protein RecF
P73529	sll1280	NA	syn:sll1280	NA	hypothetical protein	NA	hypothetical protein	P73529	Sll1280 protein.	NA	1095772	complement(1095772..1096659)	295	SYNGTS_0995	sll1280	sll1280	sll1280; hypothetical protein
P73528	sll1281	psbZ, ycf9	syn:sll1281	K02724	photosystem II PsbZ protein	ycf9	hypothetical protein YCF9	P73528	Photosystem II reaction center protein Z (PSII-Z).	NA	1095248	complement(1095248..1095571)	107	SYNGTS_0994	psbZ	sll1281	psbZ; photosystem II reaction center protein Z; K02724 photosystem II PsbZ protein
P73527	sll1282	ribH	syn:sll1282	K00794	riboflavin synthase beta chain	ribH	riboflavin synthase beta subunit	P73527	6,7-dimethyl-8-ribityllumazine synthase (EC 2.5.1.9) (DMRL synthase) (Lumazine synthase) (Riboflavin synthase beta chain).	2.5.1.-	1094649	complement(1094649..1095143)	164	SYNGTS_0993	ribH	sll1282	ribH; riboflavin synthase beta subunit; K00794 6,7-dimethyl-8-ribityllumazine synthase [EC:2.5.1
P73193	sll1283	spoIID	syn:sll1283	K06381	sporulation protein SpoIID	NA	similar to stage II sporulation protein D	P73193	Sporulation protein; SpoIID.	NA	711608	complement(711608..712783)	391	SYNGTS_0644	spoIID	sll1283	spoIID; sporulation protein SpoIID; K06381 stage II sporulation protein D
P73192	sll1284	NA	syn:sll1284	K06999	serine esterase	NA	esterase	P73192	Serine esterase.	NA	710981	complement(710981..711595)	204	SYNGTS_0643	sll1284	sll1284	sll1284; serine esterase; K06999 phospholipase/carboxylesterase
P73191	sll1285	NA	syn:sll1285	K11780	hypothetical protein	NA	hypothetical protein	P73191	FO synthase subunit 1 (EC 2.5.1.-) (7,8-didemethyl-8-hydroxy-5- deazariboflavin synthase subunit 1).	2.5.1.-	710036	complement(710036..710977)	313	SYNGTS_0642	cofG	sll1285	cofG; 7,8-didemethyl-8-hydroxy-5-deazariboflavin synthase subunit 1; K11780 FO synthase subunit
P73186	sll1286	NA	syn:sll1286	NA	hypothetical protein	NA	transcriptional regulator	P73186	Sll1286 protein.	NA	705307	complement(705307..705951)	214	SYNGTS_0637	sll1286	sll1286	sll1286; hypothetical protein
P73178	sll1289	NA	syn:sll1289	NA	hypothetical protein	NA	hypothetical protein	P73178	Sll1289 protein.	NA	695290	complement(695290..695874)	194	SYNGTS_0629	sll1289	sll1289	sll1289; hypothetical protein
P73177	sll1290	rnb	syn:sll1290	K01147	ribonuclease II	NA	probable ribonuclease II	P73177	Hypothetical ribonuclease sll1290 (EC 3.1.-.-).	3.1.13.1	693211	complement(693211..695211)	666	SYNGTS_0628	rnb	sll1290	rnb; ribonuclease II; K01147 exoribonuclease II [EC:3.1.13.1]
P73176	sll1291	rre12	syn:sll1291	K02657	two-component response regulator (PatA subfamily)	NA	two-component response regulator PatA subfamily	P73176	PatA subfamily.	NA	691371	complement(691371..692576)	401	SYNGTS_0627	sll1291	sll1291	sll1291; PatA subfamily protein Rre12/TaxP2; K02657 twitching motility two-component system resp
P73175	sll1292	rre11	syn:sll1292	K02658	two-component response regulator (CheY subfamily)	NA	two-component response regulator CheY subfamily	P73175	CheY subfamily.	NA	690899	complement(690899..691264)	121	SYNGTS_0626	sll1292	sll1292	sll1292; CheY subfamily protein Rre11/TaxY2; K02658 twitching motility two-component system resp
P73174	sll1293	NA	syn:sll1293	K02659	hypothetical protein	NA	NA	P73174	Sll1293 protein.	NA	690399	complement(690399..690866)	155	SYNGTS_0625	sll1293	sll1293	sll1293; hypothetical protein
P73173	sll1294	NA	syn:sll1294	K02660	homologous to methyl-accepting chemotaxis protein (MCP)	NA	methyl-accepting chemotaxis protein	P73173	PilJ protein.	NA	687391	complement(687391..690252)	953	SYNGTS_0624	pilJ	sll1294	pilJ; methyl-accepting chemotaxis protein; K02660 twitching motility protein PilJ
P73172	sll1296	hik39, cheA	syn:sll1296	K02487	chemotaxis CheA-like protein, two-component hybrid histidine kinase	NA	two-component hybrid sensor and regulator	P73172	CheA like protein.	NA	684560	complement(684560..687334)	924	SYNGTS_0623	sll1296	sll1296	sll1296; CheA-like protein Hik39/TasAY2
P73170	sll1297	pobA	syn:sll1297	NA	probable dioxygenase, Rieske iron-sulfur component	NA	probable dioxygenase, Rieske iron-sulfur component	P73170	Phenoxybenzoate dioxygenase.	NA	683140	complement(683140..684156)	338	SYNGTS_0621	pobA	sll1297	pobA; phenoxybenzoate dioxygenase
P73163	sll1298	clcD	syn:sll1298	K01061	dienelactone hydrolase	NA	putative carboxymethylenebutenolidase	P73163	Putative carboxymethylenebutenolidase (EC 3.1.1.45) (Dienelactone hydrolase) (DLH).	3.1.1.45	678283	complement(678283..679023)	246	SYNGTS_0614	clcD	sll1298	clcD; dienelactone hydrolase; K01061 carboxymethylenebutenolidase [EC:3.1.1.45]
P73162	sll1299	ackA	syn:sll1299	K00925	acetate kinase	NA	acetate kinase	P73162	Acetate kinase (EC 2.7.2.1) (Acetokinase).	2.7.2.1	677045	complement(677045..678286)	413	SYNGTS_0613	ackA	sll1299	ackA; acetate kinase; K00925 acetate kinase [EC:2.7.2.1]
P73161	sll1300	NA	syn:sll1300	K03439	hypothetical methlytransferase	NA	putative methyltransferase	P73161	tRNA (guanine-N(7)-)-methyltransferase (EC 2.1.1.33) (tRNA(m7G46)- methyltransferase).	2.1.1.33	676351	complement(676351..676986)	211	SYNGTS_0612	trmB	sll1300	trmB; tRNA (guanine-N(7)-)-methyltransferase; K03439 tRNA (guanine-N7-)-methyltransferase [EC:2.
P73599	sll1304	NA	syn:sll1304	NA	hypothetical protein	NA	NA	P73599	Hypothetical protein sll1304.	NA	1187219	complement(1187219..1188082)	287	SYNGTS_1069	sll1304	sll1304	sll1304; hypothetical protein
P73598	sll1305	NA	syn:sll1305	NA	hypothetical protein	NA	probable hydrolase	P73598	Sll1305 protein.	NA	1186311	complement(1186311..1187198)	295	SYNGTS_1068	sll1305	sll1305	sll1305; hypothetical protein
P73597	sll1306	NA	syn:sll1306	NA	periplasmic protein, function unknown	NA	NA	P73597	Sll1306 protein.	NA	1185300	complement(1185300..1186307)	335	SYNGTS_1067	sll1306	sll1306	sll1306; hypothetical protein
P73596	sll1307	NA	syn:sll1307	NA	periplasmic protein, function unknown	NA	hypothetical protein	P73596	Sll1307 protein.	NA	1184711	complement(1184711..1185238)	175	SYNGTS_1066	sll1307	sll1307	sll1307; hypothetical protein
P73591	sll1308	NA	syn:sll1308	NA	hypothetical protein	NA	probable oxidoreductase	P73591	Sll1308 protein.	NA	1179926	complement(1179926..1180672)	248	SYNGTS_1061	sll1308	sll1308	sll1308; hypothetical protein
P73589	sll1314	dctP	syn:sll1314	NA	periplasmic protein, putative C4-dicarboxylase binding protein, putative ABC transporter substrate-binding protein	NA	hypothetical protein	P73589	C4-dicarboxylase binding protein.	NA	1169078	complement(1169078..1170187)	369	SYNGTS_1059	dctP	sll1314	dctP; C4-dicarboxylase binding protein
P73588	sll1315	NA	syn:sll1315	NA	hypothetical protein	NA	NA	P73588	Sll1315 protein.	NA	1167961	complement(1167961..1169019)	352	SYNGTS_1058	sll1315	sll1315	sll1315; hypothetical protein
P26290	sll1316	petC, petC1	syn:sll1316	K02636	cytochrome b6-f complex iron-sulfur subunit (Rieske iron sulfur protein)	petC	cytochrome b6/f-complex iron-sulfur protein	P26290	Cytochrome b6-f complex iron-sulfur subunit 2 (EC 1.10.99.1) (Rieske iron-sulfur protein 2) (Plastohydroquinone:plastocyanin oxidoreductase iron-sulfur protein 2) (ISP 2) (RISP 2).	1.10.99.1	1166186	complement(1166186..1166728)	180	SYNGTS_1054	petC	sll1316	petC; cytochrome B6-f complex iron-sulfur subunit; K02636 cytochrome b6-f complex iron-sulfur su
P26287	sll1317	petA	syn:sll1317	K02634	apocytochrome f, component of cytochrome b6/f complex	petA	apocytochrome f	P26287	Apocytochrome f precursor.	NA	1165087	complement(1165087..1166073)	328	SYNGTS_1053	petA	sll1317	petA; apocytochrome f; K02634 apocytochrome f
P72733	sll1318	NA	syn:sll1318	NA	hypothetical protein	NA	hypothetical protein	P72733	Sll1318 protein.	NA	184968	complement(184968..185636)	222	SYNGTS_0172	sll1318	sll1318	sll1318; hypothetical protein
P72732	sll1319	NA	syn:sll1319	NA	hypothetical protein	NA	hypothetical protein	P72732	Hypothetical transport protein sll1319.	NA	183935	complement(183935..184924)	329	SYNGTS_0171	sll1319	sll1319	sll1319; hypothetical protein
P27196	sll1321	NA	syn:sll1321	K02116	NA	atp1	ATP synthase protein I	P27196	ATP synthase protein I.	NA	177592	complement(177592..177945)	117	SYNGTS_0165	atp1	sll1321	atp1; hypothetical protein; K02116 ATP synthase protein I
P27178	sll1322	atpI, atpB	syn:sll1322	K02108	ATP synthase a chain of Fo	atpI	ATP synthase subunit a	P27178	ATP synthase a chain (EC 3.6.3.14) (ATPase protein 6).	3.6.3.14	176693	complement(176693..177439)	248	SYNGTS_0164	atpI	sll1322	atpI; ATP synthase subunit a; K02108 F-type H+-transporting ATPase subunit a [EC:3.6.3.14]
P27183	sll1323	atpG	syn:sll1323	K02109	ATP synthase subunit b' of CF(0)	atpG	ATP synthase subunit b'	P27183	ATP synthase B' chain (EC 3.6.3.14) (Subunit II).	3.6.3.14	175708	complement(175708..176139)	143	SYNGTS_0162	atpG	sll1323	atpG; ATP synthase subunit b'; K02109 F-type H+-transporting ATPase subunit b [EC:3.6.3.14]
P27181	sll1324	atpF	syn:sll1324	K02109	ATP synthase B chain (subunit I) of CF(0)	atpF	ATP synthase subunit b	P27181	ATP synthase B chain (EC 3.6.3.14) (Subunit I).	3.6.3.14	175143	complement(175143..175682)	179	SYNGTS_0161	atpF	sll1324	atpF; ATP synthase subunit b; K02109 F-type H+-transporting ATPase subunit b [EC:3.6.3.14]
P27180	sll1325	atpD, atpH	syn:sll1325	K02113	ATP synthase delta chain of CF(1)	atpD	ATP synthase d subunit	P27180	ATP synthase delta chain (EC 3.6.3.14).	3.6.3.14	174586	complement(174586..175143)	185	SYNGTS_0160	atpD	sll1325	atpD; ATP synthase d subunit; K02113 F-type H+-transporting ATPase subunit delta [EC:3.6.3.14]
P27179	sll1326	atpA	syn:sll1326	K02111	ATP synthase alpha chain of F1	atpA	ATP synthase a subunit	P27179	ATP synthase subunit alpha (EC 3.6.3.14) (ATPase subunit alpha) (ATP synthase F1 sector subunit alpha).	3.6.3.14	173014	complement(173014..174525)	503	SYNGTS_0159	atpA	sll1326	atpA; ATP synthase a subunit; K02111 F-type H+-transporting ATPase subunit alpha [EC:3.6.3.14]
P17253	sll1327	atpC, atpG	syn:sll1327	K02115	ATP synthase gamma chain	atpC	ATP synthase g subunit	P17253	ATP synthase gamma chain (EC 3.6.3.14) (ATP synthase F1 sector gamma subunit).	3.6.3.14	171939	complement(171939..172883)	314	SYNGTS_0158	atpC	sll1327	atpC; ATP synthase g subunit; K02115 F-type H+-transporting ATPase subunit gamma [EC:3.6.3.14]
P74542	sll1329	NA	syn:sll1329	K01092	monophosphatase	NA	inositol monophosphate family protein	P74542	Monophosphatase.	3.1.3.25	3295580	complement(3295580..3296443)	287	SYNGTS_2944	sll1329	sll1329	sll1329; inositol monophosphatase; K01092 myo-inositol-1(or 4)-monophosphatase [EC:3.1.3.25]
P74541	sll1330	rre37	syn:sll1330	K02483	two-component response regulator (OmpR subfamily)	NA	two-component system response regulator OmpR subfamily	P74541	OmpR subfamily.	NA	3294498	complement(3294498..3295250)	250	SYNGTS_2943	sll1330	sll1330	sll1330; OmpR subfamily protein Rre37
P74539	sll1333	NA	syn:sll1333	NA	hypothetical protein	NA	NA	P74539	Sll1333 protein.	NA	3292177	complement(3292177..3292884)	235	SYNGTS_2941	sll1333	sll1333	sll1333; hypothetical protein
P74537	sll1334	NA	syn:sll1334	NA	two-component sensor histidine kinase	NA	two-component sensor histidine kinase	P74537	Sll1334 protein.	NA	3289256	complement(3289256..3290785)	509	SYNGTS_2939	sll1334	sll1334	sll1334; hypothetical protein
P74535	sll1336	NA	syn:sll1336	NA	hypothetical protein	NA	hypothetical protein	P74535	Sll1336 protein.	NA	3285051	complement(3285051..3287168)	705	SYNGTS_2937	sll1336	sll1336	sll1336; hypothetical protein
P74534	sll1338	NA	syn:sll1338	NA	hypothetical protein	NA	NA	P74534	Sll1338 protein.	NA	3284283	complement(3284283..3284846)	187	SYNGTS_2936	sll1338	sll1338	sll1338; hypothetical protein
P74532	sll1340	NA	syn:sll1340	NA	hypothetical protein	NA	hypothetical protein	P74532	Sll1340 protein.	NA	3283104	complement(3283104..3283406)	100	SYNGTS_2934	sll1340	sll1340	sll1340; hypothetical protein
P24602	sll1341	bfrA	syn:sll1341	K03594	bacterioferritin	NA	bacterioferritin	P24602	Bacterioferritin (BFR).	NA	3282442	complement(3282442..3282912)	156	SYNGTS_2933	bfr	sll1341	bfr; bacterioferritin; K03594 bacterioferritin
P80505	sll1342	gap2	syn:sll1342	K00150	glyceraldehyde 3-phosphate dehydrogenase (NAD(P)+), dual pyridine nucleotide specificity	gap2	glyceraldehyde-3-phosphate dehydrogenase	P80505	Glyceraldehyde-3-phosphate dehydrogenase 2 (EC 1.2.1.59) (GAPDH 2) (GAP-2) (NAD(P)-dependent glyceraldehyde-3-phosphate dehydrogenase).	1.2.1.59	3278122	complement(3278122..3279135)	337	SYNGTS_2929	gap2	sll1342	gap2; glyceraldehyde-3-phosphate dehydrogenase (NADP+)(phosphorylating); K00150 glyceraldehyde-3
P74527	sll1343	ape2, pepN	syn:sll1343	K01256	aminopeptidase	NA	aminopeptidase	P74527	Aminopeptidase.	3.4.11.2	3275314	complement(3275314..3277923)	869	SYNGTS_2928	ape2	sll1343	ape2; aminopeptidase; K01256 aminopeptidase N [EC:3.4.11.2]
P74526	sll1344	NA	syn:sll1344	NA	hypothetical protein	NA	NA	P74526	Sll1344 protein.	NA	3274546	complement(3274546..3275307)	253	SYNGTS_2927	sll1344	sll1344	sll1344; hypothetical protein
P73526	sll1348	NA	syn:sll1348	NA	hypothetical protein	NA	hypothetical protein	P73526	Sll1348 protein.	NA	1093626	complement(1093626..1094558)	310	SYNGTS_0992	sll1348	sll1348	sll1348; hypothetical protein
P73525	sll1349	cbbZp	syn:sll1349	K01091	phosphoglycolate phosphatase	NA	phosphoglycolate phosphatase	P73525	Phosphoglycolate phosphatase.	3.1.3.18	1092925	complement(1092925..1093590)	221	SYNGTS_0991	cbbZp	sll1349	cbbZp; phosphoglycolate phosphatase; K01091 phosphoglycolate phosphatase [EC:3.1.3.18]
P73524	sll1350	rfrA	syn:sll1350	NA	regulator of a high affinity manganese transport system	NA	hypothetical protein	P73524	Sll1350 protein.	NA	1091698	complement(1091698..1092894)	398	SYNGTS_0990	sll1350	sll1350	sll1350; hypothetical protein
P73520	sll1352	NA	syn:sll1352	NA	hypothetical protein	NA	NA	P73520	Sll1352 protein.	NA	1087772	complement(1087772..1089190)	472	SYNGTS_0986	sll1352	sll1352	sll1352; hypothetical protein
P73519	sll1353	hik15	syn:sll1353	K00936	two-component sensor histidine kinase	NA	two-component sensor histidine kinase	P73519	Sensor protein.	2.7.3.-	1084757	complement(1084757..1087753)	998	SYNGTS_0985	sll1353	sll1353	sll1353; sensory transduction histidine kinase Hik15
P73518	sll1354	recJ	syn:sll1354	K07462	single-strand-DNA-specific exonuclease RecJ	recJ	single-strand-DNA-specific exonuclease RecJ	P73518	Single-strand-DNA-specific exonuclease; RecJ.	3.1.-.-	1082437	complement(1082437..1084716)	759	SYNGTS_0984	recJ	sll1354	recJ; ssDNA-specific exonuclease RecJ; K07462 single-stranded-DNA-specific exonuclease [EC:3.1.-
P73513	sll1355	NA	syn:sll1355	NA	hypothetical protein	NA	hypothetical protein	P73513	Sll1355 protein.	NA	1076474	complement(1076474..1077019)	181	SYNGTS_0979	sll1355	sll1355	sll1355; hypothetical protein
P73511	sll1356	glgP, glgY	syn:sll1356	K00688	glycogen phosphorylase	NA	glycogen phosphorylase	P73511	Glycogen phosphorylase (EC 2.4.1.1).	2.4.1.1	1073080	complement(1073080..1075629)	849	SYNGTS_0977	glgP	sll1356	glgP; glycogen phosphorylase; K00688 starch phosphorylase [EC:2.4.1.1]
P73510	sll1358	NA	syn:sll1358	K01569	putative oxalate decarboxylase, periplasmic protein	NA	hypothetical protein	P73510	Sll1358 protein.	4.1.1.2	1071734	complement(1071734..1072918)	394	SYNGTS_0976	sll1358	sll1358	sll1358; hypothetical protein; K01569 oxalate decarboxylase [EC:4.1.1.2]
P73509	sll1359	NA	syn:sll1359	NA	hypothetical protein	NA	NA	P73509	Sll1359 protein.	NA	1069666	complement(1069666..1071702)	678	SYNGTS_0975	sll1359	sll1359	sll1359; hypothetical protein
P73507	sll1360	dnaX, dnaZ	syn:sll1360	K02343	DNA polymerase III subunit gamma/tau [Contains: Ssp dnaX intein]	NA	DNA polymerase III subunit gamma/tau [Contains: Ssp dnaX intein]	P73507	DNA polymerase III subunit.	2.7.7.7	1065660	complement(1065660..1069010)	1116	SYNGTS_0973	dnaX	sll1360	dnaX; DNA polymerase III subunit; K02343 DNA polymerase III subunit gamma/tau [EC:2.7.7.7]
P73505	sll1362	ileS	syn:sll1362	K01870	isoleucyl-tRNA synthetase	ileS	isoleucyl-tRNA synthetase	P73505	Isoleucyl-tRNA synthetase (EC 6.1.1.5) (Isoleucine--tRNA ligase) (IleRS).	6.1.1.5	1062238	complement(1062238..1065204)	988	SYNGTS_0971	ileS	sll1362	ileS; isoleucyl-tRNA synthetase; K01870 isoleucyl-tRNA synthetase [EC:6.1.1.5]
P29107	sll1363	ilvC	syn:sll1363	K00053	acetohydroxyacid isomeroreductase, ketol-acid reductoisomerase	ilvC	ketol-acid reductoisomerase	P29107	Ketol-acid reductoisomerase (EC 1.1.1.86) (Acetohydroxy-acid isomeroreductase) (Alpha-keto-beta-hydroxylacil reductoisomerase).	1.1.1.86	3317701	complement(3317701..3318804)	367	SYNGTS_2962	ilvC	sll1363	ilvC; ketol-acid reductoisomerase; K00053 ketol-acid reductoisomerase [EC:1.1.1.86]
P74554	sll1365	NA	syn:sll1365	NA	hypothetical protein	NA	NA	P74554	Sll1365 protein.	NA	3309530	complement(3309530..3311431)	633	SYNGTS_2957	sll1365	sll1365	sll1365; hypothetical protein
P74552	sll1366	NA	syn:sll1366	NA	helicase of the snf2/rad54 family	NA	putative SNF2 helicase	P74552	Helicase of the snf2/rad54 family.	NA	3305654	complement(3305654..3308773)	1039	SYNGTS_2955	sll1366	sll1366	sll1366; helicase of the snf2/rad54 family
P74544	sll1367	NA	syn:sll1367	NA	hypothetical protein	NA	hypothetical protein	P74544	Sll1367 protein.	NA	3297312	complement(3297312..3298097)	261	SYNGTS_2946	sll1367	sll1367	sll1367; hypothetical protein
P74173	sll1369	NA	syn:sll1369	NA	hypothetical protein	NA	putative peptidase	P74173	Sll1369 protein.	NA	1846949	complement(1846949..1848241)	430	SYNGTS_1687	sll1369	sll1369	sll1369; hypothetical protein; K07259 D-alanyl-D-alanine carboxypeptidase / D-alanyl-D-alanine-e
P74172	sll1370	rfbM	syn:sll1370	K00971	GDP-mannose pyrophosphorylase	rfbM	mannose-1-phosphate guanylyltransferase	P74172	GDP-mannose pyrophosphorylase.	2.7.7.22	1845795	complement(1845795..1846898)	367	SYNGTS_1686	rfbM	sll1370	rfbM; GDP-mannose pyrophosphorylase; K00971 mannose-1-phosphate guanylyltransferase [EC:2.7.7.13
P74171	sll1371	sycrp1	syn:sll1371	NA	cAMP receptor protein, essential for motility	NA	transcriptional regulator	P74171	Catabolite gene activator protein.	NA	1844568	complement(1844568..1845266)	232	SYNGTS_1685	sll1371	sll1371	sll1371; catabolite gene activator protein
P74170	sll1372	NA	syn:sll1372	NA	hypothetical protein	NA	hypothetical protein	P74170	Sll1372 protein.	NA	1843610	complement(1843610..1844437)	275	SYNGTS_1684	sll1372	sll1372	sll1372; hypothetical protein
P74169	sll1373	NA	syn:sll1373	NA	hypothetical protein	NA	NA	P74169	Sll1373 protein.	NA	1842983	complement(1842983..1843534)	183	SYNGTS_1683	sll1373	sll1373	sll1373; hypothetical protein
P74168	sll1374	melB	syn:sll1374	K03292	melibiose carrier protein	NA	probable sugar transporter	P74168	Hypothetical symporter sll1374.	NA	1841056	complement(1841056..1842690)	544	SYNGTS_1682	melB	sll1374	melB; melibiose carrier protein; K03292 glycoside/pentoside/hexuronide:cation symporter, GPH fam
P74167	sll1376	NA	syn:sll1376	NA	hypothetical protein	NA	hypothetical protein	P74167	Sll1376 protein.	NA	1839259	complement(1839259..1840491)	410	SYNGTS_1681	sll1376	sll1376	sll1376; hypothetical protein
P74165	sll1377	NA	syn:sll1377	K03429	Monoglucosyldiacylglycerol synthase	NA	probable glycosyltransferase	P74165	Sll1377 protein.	2.4.1.157	1836691	complement(1836691..1838130)	479	SYNGTS_1679	mgdA	sll1377	mgdA; UDPglucose:diacylglycerol glucosyltransferase; K03429 1,2-diacylglycerol 3-glucosyltransfe
P74164	sll1378	NA	syn:sll1378	NA	periplasmic protein, function unknown	NA	hypothetical protein	P74164	Sll1378 protein.	NA	1835747	complement(1835747..1836649)	300	SYNGTS_1678	sll1378	sll1378	sll1378; hypothetical protein
P74162	sll1380	NA	syn:sll1380	NA	periplasmic protein, function unkown	NA	hypothetical protein	P74162	Sll1380 protein.	NA	1833655	complement(1833655..1834299)	214	SYNGTS_1676	sll1380	sll1380	sll1380; hypothetical protein
P74161	sll1381	NA	syn:sll1381	NA	hypothetical protein	NA	hypothetical protein	P74161	Sll1381 protein.	NA	1833176	complement(1833176..1833589)	137	SYNGTS_1675	sll1381	sll1381	sll1381; hypothetical protein
P74159	sll1382	petF, fdx	syn:sll1382	K02639	ferredoxin, petF-like protein, expression is negatively regulated by glucose	petF	ferredoxin	P74159	Ferredoxin.	NA	1831561	complement(1831561..1831929)	122	SYNGTS_1673	petF	sll1382	petF; ferredoxin; K02639 ferredoxin
P74158	sll1383	suhB, ssyA	syn:sll1383	K01092	extragenic suppressor SuhB	NA	probable myo-inositol-1(or 4)-monophosphatase	P74158	Inositol-1-monophosphatase (EC 3.1.3.25) (IMPase) (Inositol-1- phosphatase) (I-1-Pase).	3.1.3.25	1830628	complement(1830628..1831491)	287	SYNGTS_1672	suhB	sll1383	suhB; myo-inositol-1-monophosphatase; K01092 myo-inositol-1(or 4)-monophosphatase [EC:3.1.3.25]
P74157	sll1384	NA	syn:sll1384	NA	hypothetical protein	NA	similar to DnaJ protein	P74157	Sll1384 protein.	NA	1829553	complement(1829553..1830497)	314	SYNGTS_1671	sll1384	sll1384	sll1384; hypothetical protein
P74151	sll1386	NA	syn:sll1386	NA	hypothetical protein	NA	hypothetical protein	P74151	Sll1386 protein.	NA	1824953	complement(1824953..1825468)	171	SYNGTS_1663	sll1386	sll1386	sll1386; hypothetical protein
P74150	sll1387	pppA	syn:sll1387	K07313	serine/threonine protein phosphatase PppA	pppA	serine/threonine protein phosphatase PppA	P74150	Sll1387 protein.	3.1.3.16	1823968	complement(1823968..1824732)	254	SYNGTS_1662	sll1387	sll1387	sll1387; hypothetical protein; K07313 serine/threonine protein phosphatase 1 [EC:3.1.3.16]
P74148	sll1388	NA	syn:sll1388	NA	hypothetical protein	NA	hypothetical protein	P74148	Hypothetical protein sll1388.	NA	1822666	complement(1822666..1823130)	154	SYNGTS_1660	sll1388	sll1388	sll1388; hypothetical protein
P74147	sll1389	NA	syn:sll1389	NA	hypothetical protein	NA	hypothetical protein	P74147	Sll1389 protein.	NA	1822054	complement(1822054..1822620)	188	SYNGTS_1659	sll1389	sll1389	sll1389; hypothetical protein
P74145	sll1390	NA	syn:sll1390	K06872	hypothetical protein	NA	hypothetical protein	P74145	Sll1390 protein.	NA	1820889	complement(1820889..1821638)	249	SYNGTS_1657	sll1390	sll1390	sll1390; hypothetical protein; K06872 uncharacterized protein
P72624	sll1392	pfsR	syn:sll1392	NA	photosynthesis Fe-homeostasis stress-response regulator protein PfsR	NA	transcriptional regulator	P72624	Sll1392 protein.	NA	59039	complement(59039..59650)	203	SYNGTS_0048	sll1392	sll1392	sll1392; hypothetical protein
P72623	sll1393	glgA	syn:sll1393	K00703	glycogen (starch) synthase	glgA	glycogen (starch) synthase	P72623	synthase 2).	2.4.1.21	57340	complement(57340..58815)	491	SYNGTS_0047	glgA	sll1393	glgA; glycogen (starch) synthase; K00703 starch synthase [EC:2.4.1.21]
P72622	sll1394	msrA, pms	syn:sll1394	K07304	peptide methionine sulfoxide reductase	NA	peptide methionine sulfoxide reductase	P72622	Peptide methionine sulfoxide reductase msrA 1 (EC 1.8.4.6) (Protein- methionine-S-oxide reductase 1) (Peptide Met(O) reductase 1).	1.8.4.11	56556	complement(56556..57224)	222	SYNGTS_0046	msrA	sll1394	msrA; peptide methionine sulfoxide reductase; K07304 peptide-methionine (S)-S-oxide reductase [E
P72621	sll1395	rfbD	syn:sll1395	K00067	dTDP-6-deoxy-L-mannose-dehydrogenase	rfbD	dTDP-6-deoxy-L-mannose-dehydrogenase	P72621	DTDP-6-deoxy-L-mannose-dehydrogenase.	1.1.1.133	55669	complement(55669..56511)	280	SYNGTS_0045	rfbD	sll1395	rfbD; dTDP-6-deoxy-L-mannose-dehydrogenase; K00067 dTDP-4-dehydrorhamnose reductase [EC:1.1.1.13
P72619	sll1396	NA	syn:sll1396	NA	hypothetical protein	NA	NA	P72619	Sll1396 protein.	NA	53453	complement(53453..54127)	224	SYNGTS_0043	sll1396	sll1396	sll1396; hypothetical protein
P75027	sll1397	ISY100a	syn:sll1397	K07494	putative transposase gene of IS630 family insertion sequence ISY100a	NA	putative transposase	P75027	Transposase.	NA	52260	complement(52260..53108)	282	SYNGTS_0042	sll1397	sll1397	sll1397; transposase
Q55356	sll1398	psb28, psb13, ycf79	syn:sll1398	K08903	photosystem II Psb28 protein	psb13	photosystem II 13 kD protein	Q55356	Photosystem II reaction center W protein (Photosystem II 13 kDa protein).	NA	49893	complement(49893..50231)	112	SYNGTS_0040	psbW	sll1398	psbW; photosystem II 13 kD protein Psb28; K08903 photosystem II 13kDa protein
P72617	sll1399	NA	syn:sll1399	NA	hypothetical protein	NA	hypothetical protein	P72617	Sll1399 protein.	NA	48663	complement(48663..49868)	401	SYNGTS_0039	sll1399	sll1399	sll1399; hypothetical protein
P72615	sll1400	NA	syn:sll1400	NA	hypothetical protein	NA	hypothetical protein	P72615	Sll1400 protein.	NA	48067	complement(48067..48408)	113	SYNGTS_0037	sll1400	sll1400	sll1400; hypothetical protein
P72614	sll1401	NA	syn:sll1401	NA	hypothetical protein	NA	NA	P72614	Sll1401 protein.	NA	47007	complement(47007..48017)	336	SYNGTS_0036	sll1401	sll1401	sll1401; hypothetical protein
P72604	sll1404	exbB3	syn:sll1404	K03561	biopolymer transport ExbB protein 3.	NA	biopolymer transport ExbB protein homolog	P72604	Putative biopolymer transport exbB-like protein 3.	NA	32912	complement(32912..33544)	210	SYNGTS_0026	exbB	sll1404	exbB; biopolymer transport ExbB protein; K03561 biopolymer transport protein ExbB
P72603	sll1405	NA	syn:sll1405	K03559	biopolymer transport ExbD protein homolog	NA	biopolymer transport ExbD protein homolog	P72603	Sll1405 protein.	NA	32524	complement(32524..32952)	142	SYNGTS_0025	sll1405	sll1405	sll1405; biopolymer transport ExbD protein; K03559 biopolymer transport protein ExbD
P72602	sll1406	fhuA	syn:sll1406	K02014	ferrichrome-iron receptor.	NA	ferrichrome-iron receptor	P72602	Ferrichrome-iron receptor.	NA	29968	complement(29968..32454)	828	SYNGTS_0024	fhuA	sll1406	fhuA; ferrichrome-iron receptor; K02014 iron complex outermembrane recepter protein
P72601	sll1407	NA	syn:sll1407	NA	hypothetical protein	NA	probable methyltransferase	P72601	Sll1407 protein.	NA	29098	complement(29098..29895)	265	SYNGTS_0023	sll1407	sll1407	sll1407; hypothetical protein
P72600	sll1408	pcrR	syn:sll1408	NA	regulatory protein PcrR.	NA	transcriptional regulator	P72600	Regulatory protein; PcrR.	NA	27990	complement(27990..29030)	346	SYNGTS_0022	pcrR	sll1408	pcrR; regulatory protein PcrR
P72599	sll1409	fhuA	syn:sll1409	K02014	ferrichrome-iron receptor.	NA	ferrichrome-iron receptor	P72599	Ferrichrome-iron receptor.	NA	25266	complement(25266..27857)	863	SYNGTS_0021	fhuA	sll1409	fhuA; ferrichrome-iron receptor; K02014 iron complex outermembrane recepter protein
P73969	sll1411	NA	syn:sll1411	NA	hypothetical protein	NA	hypothetical protein	P73969	Sll1411 protein.	NA	1617376	complement(1617376..1617813)	145	SYNGTS_1461	sll1411	sll1411	sll1411; hypothetical protein
P73956	sll1414	psb29	syn:sll1414	NA	photosystem II component	NA	hypothetical protein	P73956	Protein thf1.	NA	1603437	complement(1603437..1604159)	240	SYNGTS_1447	psb29	sll1414	psb29; hypothetical protein
P73955	sll1415	NA	syn:sll1415	K00858	probable inorganic polyphosphate/ATP-NAD kinase 2	NA	hypothetical protein	P73955	Probable inorganic polyphosphate/ATP-NAD kinase 2 (EC 2.7.1.23) (Poly(P)/ATP NAD kinase 2).	2.7.1.23	1602482	complement(1602482..1603405)	307	SYNGTS_1446	ppnK	sll1415	ppnK; hypothetical protein; K00858 NAD+ kinase [EC:2.7.1.23]
P73952	sll1418	psbP, psbP2	syn:sll1418	K02717	photosystem II oxygen-evolving complex 23K protein PsbP homolog	psbP	similar to photosystem II oxygen-evolving complex 23K protein PsbP	P73952	Sll1418 protein.	NA	1598972	complement(1598972..1599538)	188	SYNGTS_1443	sll1418	sll1418	sll1418; hypothetical protein; K02717 photosystem II oxygen-evolving enhancer protein 2
P33779	sll1423	ntcA	syn:sll1423	NA	nitrogen-responsive global transcriptional regulator	ntcA	global nitrogen regulator	P33779	Global nitrogen regulator.	NA	1589384	complement(1589384..1590061)	225	SYNGTS_1435	ntcA	sll1423	ntcA; global nitrogen regulator
P73944	sll1424	NA	syn:sll1424	NA	hypothetical protein	NA	hypothetical protein	P73944	Sll1424 protein.	NA	1587899	complement(1587899..1589374)	491	SYNGTS_1434	sll1424	sll1424	sll1424; hypothetical protein
P73942	sll1425	proS, drpA	syn:sll1425	K01881	proline-tRNA ligase	proS	proline-tRNA ligase	P73942	Prolyl-tRNA synthetase (EC 6.1.1.15) (Proline--tRNA ligase) (ProRS).	6.1.1.15	1585209	complement(1585209..1587020)	603	SYNGTS_1432	proS	sll1425	proS; proline-tRNA ligase; K01881 prolyl-tRNA synthetase [EC:6.1.1.15]
P73941	sll1426	NA	syn:sll1426	NA	hypothetical protein	NA	NA	P73941	Sll1426 protein.	NA	1584613	complement(1584613..1585080)	155	SYNGTS_1431	sll1426	sll1426	sll1426; hypothetical protein
P73940	sll1427	hhoB, htrH	syn:sll1427	K01362	protease HhoB	NA	protease	P73940	Protease; HhoB.	3.4.21.-	1583249	complement(1583249..1584499)	416	SYNGTS_1430	hhoB	sll1427	hhoB; protease
P73938	sll1428	NA	syn:sll1428	K03453	P3 protein	NA	probable sodium-dependent transporter	P73938	P3 protein.	NA	1580932	complement(1580932..1581810)	292	SYNGTS_1428	sll1428	sll1428	sll1428; P3 protein; K03453 bile acid:Na+ symporter, BASS family
P73936	sll1429	NA	syn:sll1429	K07449	hypothetical protein	NA	NA	P73936	Sll1429 protein.	NA	1579624	complement(1579624..1580538)	304	SYNGTS_1426	sll1429	sll1429	sll1429; hypothetical protein
P73935	sll1430	apt	syn:sll1430	K00759	adenine phosphoribosyltransferase	NA	adenine phosphoribosyltransferase	P73935	Adenine phosphoribosyltransferase (EC 2.4.2.7) (APRT).	2.4.2.7	1578725	complement(1578725..1579243)	172	SYNGTS_1425	apt	sll1430	apt; adenine phosphoribosyltransferase; K00759 adenine phosphoribosyltransferase [EC:2.4.2.7]
P74218	sll1432	hypB	syn:sll1432	K04652	putative hydrogenase expression/formation protein HypB	hypB	hydrogenase isoenzymes formation protein HypB	P74218	Probable hydrogenase nickel incorporation protein hypB.	NA	1907764	complement(1907764..1908621)	285	SYNGTS_1737	hypB	sll1432	hypB; hydrogenase isoenzymes formation protein HypB; K04652 hydrogenase nickel incorporation pro
P74217	sll1433	NA	syn:sll1433	NA	hypothetical protein	NA	hypothetical protein	P74217	Hypothetical protein sll1433.	NA	1906170	complement(1906170..1907744)	524	SYNGTS_1736	sll1433	sll1433	sll1433; hypothetical protein; K17758 ADP-dependent NAD(P)H-hydrate dehydratase [EC:4.2.1.136] K
P74216	sll1434	mrcA, ponA	syn:sll1434	NA	penicillin-binding protein 1B	NA	penicillin-binding protein	P74216	Penicillin-binding protein 1B.	NA	1904025	complement(1904025..1905977)	650	SYNGTS_1735	mrcA	sll1434	mrcA; penicillin-binding protein 1B
P74215	sll1435	pet112	syn:sll1435	K02434	glutamyl-tRNA(Gln) amidotransferase subunit B	NA	glutamyl-tRNA(Gln) amidotransferase subunit B	P74215	Aspartyl/glutamyl-tRNA(Asn/Gln) amidotransferase subunit B (EC 6.3.5.-) (Asp/Glu-ADT subunit B).	6.3.5.6 6.3.5.7	1902437	complement(1902437..1903996)	519	SYNGTS_1734	pet112	sll1435	pet112; glutamyl-tRNA(Gln) amidotransferase subunit B; K02434 aspartyl-tRNA(Asn)/glutamyl-tRNA(G
Q55697	sll1436	ISY100q	syn:sll1436	K07494	putative transposase gene of IS630 family insertion sequence ISY100q	NA	putative transposase	Q55697	Transposase.	NA	1901873	complement(1901873..1902232)	119	SYNGTS_1733	sll1436	sll1436	sll1436; transposase
Q55696	sll1437	ISY100q	syn:sll1437	K07494	putative transposase gene of IS630 family insertion sequence ISY100q	NA	putative transposase	Q55696	Transposase.	NA	1901385	complement(1901385..1901879)	164	SYNGTS_1732	sll1437	sll1437	sll1437; transposase
P74213	sll1439	NA	syn:sll1439	NA	hypothetical protein	NA	NA	P74213	Sll1439 protein.	NA	1898437	complement(1898437..1899240)	267	SYNGTS_1730	sll1439	sll1439	sll1439; hypothetical protein
P74211	sll1440	pdxH	syn:sll1440	K00275	pyridoxamine 5-phosphate oxidase	pdxH	pyridoxamine 5'-phosphate oxidase	P74211	Pyridoxamine 5'-phosphate oxidase (EC 1.4.3.5) (PNP/PMP oxidase) (PNPOx) (Flavin-associated protein A).	1.4.3.5	1896869	complement(1896869..1897561)	230	SYNGTS_1728	pdxH	sll1440	pdxH; pyridoxamine 5'-phosphate oxidase; K00275 pyridoxamine 5'-phosphate oxidase [EC:1.4.3.5]
Q79EF1	sll1441	desB	syn:sll1441	K10257	acyl-lipid desaturase (omega-3)	desB	delta 15 desaturase	Q79EF1	Delta 15 desaturase.	1.14.19.-	1895520	complement(1895520..1896599)	359	SYNGTS_1727	desB	sll1441	desB; delta 15 desaturase; K10257 omega-3 fatty acid desaturase (delta-15 desaturase) [EC:1.14.1
P74209	sll1442	NA	syn:sll1442	NA	hypothetical protein	NA	hypothetical protein	P74209	Sll1442 protein.	NA	1892478	complement(1892478..1892825)	115	SYNGTS_1725	sll1442	sll1442	sll1442; hypothetical protein
P74208	sll1443	pyrG	syn:sll1443	K01937	CTP synthase	pyrG	CTP synthetase	P74208	CTP synthase (EC 6.3.4.2) (UTP--ammonia ligase) (CTP synthetase).	6.3.4.2	1890461	complement(1890461..1892101)	546	SYNGTS_1724	pyrG	sll1443	pyrG; CTP synthetase; K01937 CTP synthase [EC:6.3.4.2]
P74207	sll1444	leuD	syn:sll1444	K01704	3-isopropylmalate dehydratase small subunit	NA	3-isopropylmalate dehydratase small subunit	P74207	3-isopropylmalate dehydratase small subunit (EC 4.2.1.33) (Isopropylmalate isomerase) (Alpha-IPM isomerase) (IPMI).	4.2.1.33 4.2.1.35	1889872	complement(1889872..1890474)	200	SYNGTS_1723	leuD	sll1444	leuD; 3-isopropylmalate dehydratase; K01704 3-isopropylmalate/(R)-2-methylmalate dehydratase sma
P74206	sll1446	NA	syn:sll1446	NA	hypothetical protein	NA	hypothetical protein	P74206	Sll1446 protein.	NA	1888778	complement(1888778..1889740)	320	SYNGTS_1722	sll1446	sll1446	sll1446; hypothetical protein
P74205	sll1447	NA	syn:sll1447	NA	hypothetical protein	NA	hypothetical protein	P74205	Sll1447 protein.	NA	1888398	complement(1888398..1888778)	126	SYNGTS_1721	sll1447	sll1447	sll1447; hypothetical protein
P73452	sll1450	nrtA	syn:sll1450	K02051	ABC-type nitrate/nitrite transport system substrate-binding protein	nrtA	nitrate transport protein NrtA	P73452	Nitrate transport protein nrtA.	NA	1009234	complement(1009234..1010574)	446	SYNGTS_0918	nrtA	sll1450	nrtA; nitrate transport 45kD protein; K15576 nitrate/nitrite transport system substrate-binding
P73451	sll1451	nrtB	syn:sll1451	K02050	ABC-type nitrate/nitrite transport system permease protein	nrtB	nitrate transport permease protein NrtB	P73451	Nitrate transport permease protein nrtB.	NA	1008321	complement(1008321..1009148)	275	SYNGTS_0917	nrtB	sll1451	nrtB; nitrate transport protein subunit NrtB; K15577 nitrate/nitrite transport system permease p
P73450	sll1452	nrtC	syn:sll1452	K02049	ABC-type nitrate/nitrite transport system ATP-binding protein	nrtC	nitrate transport ATP-binding protein NrtC	P73450	Nitrate transport ATP-binding protein nrtC.	NA	1006234	complement(1006234..1008246)	670	SYNGTS_0916	nrtC	sll1452	nrtC; nitrate transport protein subunit NrtC; K15578 nitrate/nitrite transport system ATP-bindin
P73449	sll1453	nrtD	syn:sll1453	K02049	ABC-type nitrate/nitrite transport system ATP-binding protein	nrtD	nitrate transport ATP-binding protein NrtD	P73449	Nitrate transport protein; NrtD.	NA	1005181	complement(1005181..1006179)	332	SYNGTS_0915	nrtD	sll1453	nrtD; nitrate transport protein subunit NrtD; K15579 nitrate/nitrite transport system ATP-bindin
P73448	sll1454	narB	syn:sll1454	K00367	ferredoxin--nitrate reductase	narB	nitrate reductase	P73448	Nitrate reductase (EC 1.7.99.4).	1.7.7.2	1002633	complement(1002633..1004777)	714	SYNGTS_0914	narB	sll1454	narB; nitrate reductase; K00367 ferredoxin-nitrate reductase [EC:1.7.7.2]
P73447	sll1455	narM	syn:sll1455	NA	Nitrate reductase-related protein	NA	hypothetical protein	P73447	Sll1455 protein.	NA	1001639	complement(1001639..1002106)	155	SYNGTS_0913	sll1455	sll1455	sll1455; hypothetical protein
P73445	sll1456	NA	syn:sll1456	NA	hypothetical protein	NA	NA	P73445	Sll1456 protein.	NA	998010	complement(998010..998918)	302	SYNGTS_0911	sll1456	sll1456	sll1456; hypothetical protein
P73444	sll1457	rfbJ	syn:sll1457	NA	RfbJ protein	NA	probable glycosyltransferase	P73444	RfbJ protein.	NA	996850	complement(996850..997806)	318	SYNGTS_0910	rfbJ	sll1457	rfbJ; RfbJ protein
P73440	sll1459	NA	syn:sll1459	K03787	hypothetical protein	NA	stationary-phase survival protein SurE homolog	P73440	Putative 5'-nucleotidase alr3139 (EC 3.1.3.5) (Nucleoside 5'- monophosphate phosphohydrolase).	3.1.3.5	993536	complement(993536..994213)	225	SYNGTS_0906	surE	sll1459	surE; stationary phase survival protein SurE; K03787 5'-nucleotidase [EC:3.1.3.5]
P73439	sll1461	NA	syn:sll1461	NA	hypothetical protein	NA	hypothetical protein	P73439	Sll1461 protein.	NA	992821	complement(992821..993483)	220	SYNGTS_0905	sll1461	sll1461	sll1461; hypothetical protein
P73438	sll1462	hypE	syn:sll1462	K04655	putative hydrogenase expression/formation protein HypE	hypE	hydrogenase expression/formation protein HypE	P73438	Hydrogenase expression/formation protein; HypE.	NA	991735	complement(991735..992772)	345	SYNGTS_0904	hypE	sll1462	hypE; hydrogenase expression/formation protein HypE; K04655 hydrogenase expression/formation pro
P73437	sll1463	ftsH	syn:sll1463	K03798	cell division protein FtsH	ftsH	cell division protein FtsH	P73437	Cell division protease ftsH homolog 3 (EC 3.4.24.-).	3.4.24.-	989717	complement(989717..991603)	628	SYNGTS_0903	ftsH	sll1463	ftsH; cell division protein FtsH; K03798 cell division protease FtsH [EC:3.4.24.-]
P73436	sll1464	NA	syn:sll1464	NA	hypothetical protein	NA	hypothetical protein	P73436	UPF0061 protein sll1464.	NA	988072	complement(988072..989505)	477	SYNGTS_0902	sll1464	sll1464	sll1464; hypothetical protein
P73434	sll1466	NA	syn:sll1466	NA	hypothetical protein	NA	probable glycosyltransferase	P73434	Sll1466 protein.	NA	986492	complement(986492..987733)	413	SYNGTS_0900	sll1466	sll1466	sll1466; hypothetical protein
P73428	sll1468	crtR, bhy	syn:sll1468	K02294	beta-carotene hydroxylase	bhy	beta-carotene hydroxylase	P73428	B-carotene hydroxylase.	1.14.13.-	981691	complement(981691..982629)	312	SYNGTS_0894	bhy	sll1468	bhy; b-carotene hydroxylase; K02294 beta-carotene hydroxylase [EC:1.14.13.-]
P73419	sll1469	NA	syn:sll1469	NA	hypothetical protein	NA	hypothetical protein	P73419	Sll1469 protein.	NA	971460	complement(971460..972317)	285	SYNGTS_0885	sll1469	sll1469	sll1469; hypothetical protein
P54384	sll1470	leuC	syn:sll1470	K01703	3-isopropylmalate dehydratase large subunit	leuC	3-isopropylmalate dehydratase large subunit	P54384	3-isopropylmalate dehydratase large subunit (EC 4.2.1.33) (Isopropylmalate isomerase) (Alpha-IPM isomerase) (IPMI).	4.2.1.33 4.2.1.35	3406416	complement(3406416..3407822)	468	SYNGTS_3032	leuC	sll1470	leuC; 3-isopropylmalate dehydratase; K01703 3-isopropylmalate/(R)-2-methylmalate dehydratase lar
P74625	sll1471	cpcG2	syn:sll1471	K02290	phycobilisome rod-core linker polypeptide Lrc, C-phycocyanin associated	cpcG	phycobilisome rod-core linker polypeptide CpcG	P74625	Phycobilisome rod-core linker polypeptide; CpcG.	NA	3403557	complement(3403557..3404306)	249	SYNGTS_3028	cpcG2	sll1471	cpcG2; phycobilisome rod-core linker polypeptide CpcG2; K02290 phycobilisome rod-core linker pro
P74624	sll1472	NA	syn:sll1472	NA	hypothetical protein	NA	NA	P74624	Sll1472 protein.	NA	3402929	complement(3402929..3403372)	147	SYNGTS_3027	sll1472	sll1472	sll1472; hypothetical protein
P74623	sll1473	sll1473-5	syn:sll1473	NA	chromatic adaptation sensor receptor (RcaE) like protein	NA	hypothetical protein	P74623	Sll1473 protein.	NA	3401456	complement(3401456..3402901)	481	NA	NA	NA	NA
Q55566	sll1474	ISY203g	syn:sll1474	K07495	transposase: insertion sequence ISY203g, present only in the strain sequenced at Kazusa	NA	putative transposase	Q55566	Putative transposase for insertion sequence element IS4SA.	NA	3400402	complement(3400402..3401418)	338	NA	NA	NA	NA
P74622	sll1475	sll1473-5, hik32	syn:sll1475	K00936	two-component sensor histidine kinase, a part of gene sll1473-5 for phytochrome-like protein	NA	two-component sensor histidine kinase	P74622	Sensory transduction histidine kinase.	2.7.3.-	3399457	complement(3399457..3400350)	297	SYNGTS_3026	ccaS	sll1475	ccaS; chromatic acclimation sensor CcaS/ScaS/Hik32
P74620	sll1476	NA	syn:sll1476	NA	hypothetical protein	NA	NA	P74620	Sll1476 protein.	NA	3398409	complement(3398409..3398717)	102	SYNGTS_3024	sll1476	sll1476	sll1476; hypothetical protein
P74619	sll1477	NA	syn:sll1477	NA	hypothetical protein	NA	hypothetical protein	P74619	Sll1477 protein.	NA	3395763	complement(3395763..3398261)	832	SYNGTS_3023	sll1477	sll1477	sll1477; hypothetical protein
P74618	sll1479	NA	syn:sll1479	K01057	6-phosphogluconolactonase	NA	6-phosphogluconolactonase	P74618	6-phosphogluconolactonase (EC 3.1.1.31) (6PGL).	3.1.1.31	3394954	complement(3394954..3395676)	240	SYNGTS_3022	pgl	sll1479	pgl; 6-phosphogluconolactonase; K01057 6-phosphogluconolactonase [EC:3.1.1.31]
P74617	sll1481	NA	syn:sll1481	K01993	putative HlyD family secretion protein, DevB homolog	NA	ABC-transporter membrane fusion protein	P74617	Sll1481 protein.	NA	3393495	complement(3393495..3394850)	451	SYNGTS_3021	sll1481	sll1481	sll1481; ABC transporter DevB; K02005 HlyD family secretion protein
P74616	sll1482	NA	syn:sll1482	K02004	ABC-transporter permease protein, DevC homolog	NA	ABC transporter permease protein	P74616	Sll1482 protein.	NA	3392302	complement(3392302..3393453)	383	SYNGTS_3020	sll1482	sll1482	sll1482; ABC transporter DevC; K02004 putative ABC transport system permease protein
P74615	sll1483	NA	syn:sll1483	NA	periplasmic protein, similar to transforming growth factor induced protein	NA	hypothetical protein	P74615	Hypothetical protein sll1483 precursor.	NA	3391645	complement(3391645..3392187)	180	SYNGTS_3019	sll1483	sll1483	sll1483; transforming growth factor induced protein
P74614	sll1484	ndbC, ndh	syn:sll1484	K03885	type II NADH dehydrogenase	ndbC	type 2 NADH dehydrogenase	P74614	NADH dehydrogenase.	1.6.99.3	3390028	complement(3390028..3391491)	487	SYNGTS_3018	ndb	sll1484	ndb; type 2 NADH dehydrogenase; K03885 NADH dehydrogenase [EC:1.6.99.3]
P74613	sll1485	NA	syn:sll1485	NA	hypothetical protein	NA	hypothetical protein	P74613	Sll1485 protein.	NA	3389395	complement(3389395..3389883)	162	SYNGTS_3017	sll1485	sll1485	sll1485; hypothetical protein
P74612	sll1486	NA	syn:sll1486	NA	hypothetical protein	NA	hypothetical protein	P74612	Sll1486 protein.	NA	3388694	complement(3388694..3389326)	210	SYNGTS_3016	sll1486	sll1486	sll1486; hypothetical protein
P74602	sll1488	NA	syn:sll1488	NA	hypothetical protein	NA	hypothetical protein	P74602	Sll1488 protein.	NA	3379102	complement(3379102..3379767)	221	SYNGTS_3006	sll1488	sll1488	sll1488; hypothetical protein
P74601	sll1489	cpmA	syn:sll1489	K06898	circadian phase modifier CpmA homolog	NA	circadian phase modifier CpmA homolog	P74601	Sll1489 protein.	NA	3378247	complement(3378247..3379086)	279	SYNGTS_3005	sll1489	sll1489	sll1489; hypothetical protein; K06898
P74598	sll1491	NA	syn:sll1491	NA	periplasmic WD-repeat protein, beta transducin-like protein	NA	WD-repeat protein	P74598	Hypothetical WD repeat protein sll1491.	NA	3373719	complement(3373719..3374765)	348	SYNGTS_3002	sll1491	sll1491	sll1491; beta transducin-like protein
P74590	sll1495	NA	syn:sll1495	NA	hypothetical protein	NA	hypothetical protein	P74590	Sll1495 protein.	NA	3365944	complement(3365944..3367137)	397	SYNGTS_2994	sll1495	sll1495	sll1495; hypothetical protein; K15736 L-2-hydroxyglutarate oxidase [EC:1.1.3.-]
P74589	sll1496	NA	syn:sll1496	K00966 K01840	mannose-1-phosphate guanylyltransferase / phosphomannomutase	NA	mannose-1-phosphate guanyltransferase	P74589	Mannose-1-phosphate guanyltransferase.	2.7.7.13 5.4.2.8	3363266	complement(3363266..3365797)	843	SYNGTS_2993	sll1496	sll1496	sll1496; mannose-1-phosphate guanyltransferase; K16881 mannose-1-phosphate guanylyltransferase /
P74587	sll1498	carA, pyrA	syn:sll1498	K01956	carbamoyl-phosphate synthase small chain	NA	carbamoyl-phosphate synthase small chain	P74587	Carbamoyl-phosphate synthase small chain (EC 6.3.5.5) (Carbamoyl- phosphate synthetase glutamine chain).	6.3.5.5	3360732	complement(3360732..3362006)	424	SYNGTS_2991	carA	sll1498	carA; carbamoyl-phosphate synthetase subunit A; K01956 carbamoyl-phosphate synthase small subuni
P55038	sll1499	glsF, gltS	syn:sll1499	K00284	ferredoxin-dependent glutamate synthase	gltB	ferredoxin-dependent glutamate synthase	P55038	Ferredoxin-dependent glutamate synthase 2 (EC 1.4.7.1) (FD-GOGAT).	1.4.7.1	3354192	complement(3354192..3358832)	1546	SYNGTS_2989	gltB	sll1499	gltB; ferredoxin-dependent glutamate synthase; K00284 glutamate synthase (ferredoxin) [EC:1.4.7.
P73003	sll1500	NA	syn:sll1500	NA	hypothetical protein	NA	hypothetical protein	P73003	UPF0284 protein sll1500.	NA	486244	complement(486244..487353)	369	SYNGTS_0447	sll1500	sll1500	sll1500; hypothetical protein
P73002	sll1501	cbiA, cobB	syn:sll1501	K02224	cobyrinic acid a,c-diamide synthase	cobB	cobyrinic acid a,c-diamide synthase	P73002	Cobyrinic acid A,C-diamide synthase.	6.3.1.- 6.3.5.9	484799	complement(484799..486247)	482	SYNGTS_0446	cbiA	sll1501	cbiA; cobyrinic acid a,c-diamide synthase; K02224 cobyrinic acid a,c-diamide synthase [EC:6.3.5.
P55037	sll1502	gltB	syn:sll1502	K00265	NADH-dependent glutamate synthase large subunit	gltB	ferredoxin-dependent glutamate synthase	P55037	Ferredoxin-dependent glutamate synthase 1 (EC 1.4.7.1) (Fd-GOGAT).	1.4.1.13 1.4.1.14	477668	complement(477668..482320)	1550	SYNGTS_0442	gltB	sll1502	gltB; ferredoxin-dependent glutamate synthase; K00284 glutamate synthase (ferredoxin) [EC:1.4.7.
P72998	sll1503	NA	syn:sll1503	NA	hypothetical protein	NA	NA	P72998	Sll1503 protein.	NA	475873	complement(475873..477399)	508	SYNGTS_0441	sll1503	sll1503	sll1503; hypothetical protein
P72997	sll1504	NA	syn:sll1504	K07075	hypothetical protein	NA	hypothetical protein	P72997	Sll1504 protein.	NA	475435	complement(475435..475743)	102	SYNGTS_0440	sll1504	sll1504	sll1504; hypothetical protein; K07075
P72996	sll1505	NA	syn:sll1505	NA	hypothetical protein	NA	hypothetical protein	P72996	Sll1505 protein.	NA	475110	complement(475110..475445)	111	SYNGTS_0439	sll1505	sll1505	sll1505; hypothetical protein
P72989	sll1507	NA	syn:sll1507	NA	salt-induced periplasmic protein	NA	hypothetical protein	P72989	Sll1507 protein.	NA	469001	complement(469001..469546)	181	SYNGTS_0432	sll1507	sll1507	sll1507; hypothetical protein
P72988	sll1508	lpxC, envA	syn:sll1508	K02535	UDP-3-0-acyl N-acetylglcosamine deacetylase	NA	UDP-3-0-acyl N-acetylglcosamine deacetylase	P72988	N-acetylglucosamine deacetylase (EC 3.5.1.-) (UDP-3-O-acyl-GlcNAc deacetylase).	3.5.1.-	467836	complement(467836..468666)	276	SYNGTS_0431	lpxC	sll1508	lpxC; UDP-3-O-acyl N-acetylglucosamine deacetylase; K02535 UDP-3-O-[3-hydroxymyristoyl] N-acetyl
P72983	sll1509	ycf20	syn:sll1509	NA	hypothetical protein	ycf20	hypothetical protein YCF20	P72983	Ycf20-like protein.	NA	465232	complement(465232..465561)	109	SYNGTS_0426	ycf20	sll1509	ycf20; hypothetical protein
P72982	sll1510	NA	syn:sll1510	NA	hypothetical protein	NA	NA	P72982	Sll1510 protein.	NA	464437	complement(464437..465177)	246	SYNGTS_0425	sll1510	sll1510	sll1510; hypothetical protein
P72981	sll1511	NA	syn:sll1511	NA	hypothetical protein	NA	NA	P72981	Sll1511 protein.	NA	463690	complement(463690..464307)	205	SYNGTS_0424	sll1511	sll1511	sll1511; hypothetical protein
P72979	sll1512	NA	syn:sll1512	NA	hypothetical protein	NA	hypothetical protein	P72979	Putative HTH-type transcriptional regulator sll1512.	NA	462147	complement(462147..462554)	135	SYNGTS_0422	sll1512	sll1512	sll1512; hypothetical protein
P72978	sll1513	ycf5, ccsA	syn:sll1513	NA	c-type cytochrome synthesis protein	ccsA	c-type cytochrome synthesis protein	P72978	C-type cytochrome synthesis protein.	NA	460956	complement(460956..461960)	334	SYNGTS_0421	ccsA	sll1513	ccsA; c-type cytochrome synthesis protein
P72977	sll1514	hspA, hsp17	syn:sll1514	NA	16.6 kDa small heat shock protein, molecular chaperone	hspA	16.6 kDa small heat shock protein, molecular chaperon	P72977	16.6 kDa small heat shock protein, molecular chaperon.	NA	460250	complement(460250..460690)	146	SYNGTS_0420	hsp17	sll1514	hsp17; 16.6 kDa small heat shock protein, molecular chaperon; K13993 HSP20 family protein
P72975	sll1515	gifB	syn:sll1515	NA	glutamine synthetase inactivating factor IF17	NA	NA	P72975	Sll1515 protein.	NA	458408	complement(458408..458857)	149	SYNGTS_0418	sll1515	sll1515	sll1515; hypothetical protein
P72974	sll1516	NA	syn:sll1516	NA	hypothetical protein	NA	hypothetical protein	P72974	Sll1516 protein.	NA	454712	complement(454712..456586)	624	SYNGTS_0416	sll1516	sll1516	sll1516; hypothetical protein
P74374	sll1520	recN	syn:sll1520	K03631	DNA repair protein RecN	recN	DNA repair protein RecN	P74374	DNA repair protein recN (Recombination protein N).	NA	2078366	complement(2078366..2080120)	584	SYNGTS_1896	recN	sll1520	recN; DNA repair protein; K03631 DNA repair protein RecN (Recombination protein N)
P74373	sll1521	NA	syn:sll1521	K00540	hypothetical protein	NA	flavoprotein	P74373	Putative diflavin flavoprotein A 3 (EC 1.-.-.-).	1.-.-.-	2076547	complement(2076547..2078340)	597	SYNGTS_1895	sll1521	sll1521	sll1521; hypothetical protein
P74372	sll1522	PgsA	syn:sll1522	K00995	CDP-diacylglycerol--glycerol-3-phosphate 3-phosphatidyltransferase (phosphatidylglycerophosphate synthase)	NA	CDP-diacylglycerol--glycerol-3-phosphate 3-phosphatidyltransferase	P74372	CDP-diacylglycerol--glycerol-3-phosphate 3- phosphatidyltransferase.	2.7.8.5	2075968	complement(2075968..2076507)	179	SYNGTS_1894	pgsA	sll1522	pgsA; CDP-diacylglycerol--glycerol-3-phosphate 3-phosphatidyltransferase; K00995 CDP-diacylglyce
P74365	sll1524	NA	syn:sll1524	K07024	hypothetical protein	NA	hypothetical protein	P74365	Sll1524 protein.	NA	2068855	complement(2068855..2069694)	279	SYNGTS_1886	sll1524	sll1524	sll1524; hypothetical protein; K07024
P37101	sll1525	prk, ptk	syn:sll1525	K00855	phosphoribulokinase	prk	phosphoribulokinase	P37101	Phosphoribulokinase (EC 2.7.1.19) (Phosphopentokinase) (PRKase) (PRK).	2.7.1.19	2066001	complement(2066001..2066999)	332	SYNGTS_1884	prk	sll1525	prk; phosphoribulokinase; K00855 phosphoribulokinase [EC:2.7.1.19]
P74360	sll1526	NA	syn:sll1526	NA	hypothetical protein	NA	hypothetical protein	P74360	Hypothetical protein sll1526.	NA	2061101	complement(2061101..2062621)	506	SYNGTS_1881	sll1526	sll1526	sll1526; hypothetical protein
P74359	sll1527	NA	syn:sll1527	NA	hypothetical protein	NA	NA	P74359	Sll1527 protein.	NA	2057469	complement(2057469..2060975)	1168	SYNGTS_1880	sll1527	sll1527	sll1527; hypothetical protein
P74358	sll1528	NA	syn:sll1528	NA	hypothetical protein	NA	NA	P74358	Sll1528 protein.	NA	2054482	complement(2054482..2057472)	996	SYNGTS_1879	sll1528	sll1528	sll1528; hypothetical protein
P74357	sll1530	NA	syn:sll1530	NA	hypothetical protein	NA	NA	P74357	Sll1530 protein.	NA	2053319	complement(2053319..2054479)	386	SYNGTS_1878	sll1530	sll1530	sll1530; hypothetical protein
P74356	sll1531	NA	syn:sll1531	NA	hypothetical protein	NA	NA	P74356	Sll1531 protein.	NA	2051479	complement(2051479..2053305)	608	SYNGTS_1877	sll1531	sll1531	sll1531; hypothetical protein
P74351	sll1532	NA	syn:sll1532	NA	periplasmic protein, function unknown	NA	hypothetical protein	P74351	Sll1532 protein.	NA	2047495	complement(2047495..2048130)	211	SYNGTS_1871	sll1532	sll1532	sll1532; hypothetical protein
P74349	sll1533	pilT2	syn:sll1533	K02669	twitching mobility protein	pilT	twitching mobility protein	P74349	Twitching mobility protein.	NA	2045078	complement(2045078..2046364)	428	SYNGTS_1869	pilT	sll1533	pilT; twitching mobility protein; K02669 twitching motility protein PilT
P74348	sll1534	NA	syn:sll1534	NA	probable glycosyltransferase	NA	probable glycosyltransferase	P74348	Sll1534 protein.	NA	2043938	complement(2043938..2045074)	378	SYNGTS_1868	sll1534	sll1534	sll1534; hypothetical protein
P74347	sll1535	rfbP	syn:sll1535	NA	galactosyl-1-phosphate transferase	NA	putative sugar transferase	P74347	Galactosyl-1-phosphate transferase.	NA	2043107	complement(2043107..2043838)	243	SYNGTS_1867	rfbP	sll1535	rfbP; galactosyl-1-phosphate transferase
P74344	sll1536	moeB, chlN	syn:sll1536	K03751	molybdopterin biosynthesis MoeB protein	moeB	molybdopterin biosynthesis MoeB protein	P74344	Molybdopterin biosynthesis MoeB protein.	NA	2040280	complement(2040280..2041458)	392	SYNGTS_1864	moeB	sll1536	moeB; molybdopterin biosynthesis protein MoeB; K11996 adenylyltransferase and sulfurtransferase
P74341	sll1537	NA	syn:sll1537	NA	hypothetical protein	NA	similar to mutator MutT protein	P74341	Sll1537 protein.	NA	2038644	complement(2038644..2039063)	139	SYNGTS_1861	sll1537	sll1537	sll1537; hypothetical protein
P74340	sll1538	bgl	syn:sll1538	K05349	beta-glucosidase	NA	similar to beta-hexosaminidase a precursor	P74340	Beta-glucosidase.	3.2.1.21	2036911	complement(2036911..2038527)	538	SYNGTS_1860	bgl	sll1538	bgl; beta-glucosidase; K05349 beta-glucosidase [EC:3.2.1.21]
P74336	sll1540	dpm1, sed3	syn:sll1540	K00721	dolichyl-phosphate-mannose synthase	NA	alpha,alpha-trehalose-phosphate synthase	P74336	Dolichyl-phosphate-mannose synthase.	2.4.1.83	2032951	complement(2032951..2034123)	390	SYNGTS_1856	dpm1	sll1540	dpm1; dolichyl-phosphate-mannose synthase; K00721 dolichol-phosphate mannosyltransferase [EC:2.4
P74334	sll1541	NA	syn:sll1541	K00464	lignostilbene-alpha,beta-dioxygenase	NA	hypothetical protein	P74334	Lignostilbene-alpha,beta-dioxygenase.	1.13.11.43	2031001	complement(2031001..2032473)	490	SYNGTS_1854	sll1541	sll1541	sll1541; putative carotenoid oxygenase; K00464 all-trans-8'-apo-beta-carotenal 15,15'-oxygenase
P74675	sll1542	NA	syn:sll1542	NA	hypothetical protein	NA	hypothetical protein	P74675	Sll1542 protein.	NA	3478132	complement(3478132..3479034)	300	SYNGTS_3087	sll1542	sll1542	sll1542; hypothetical protein
P74671	sll1543	NA	syn:sll1543	NA	hypothetical protein	NA	hypothetical protein	P74671	Sll1543 protein.	NA	3475181	complement(3475181..3475618)	145	SYNGTS_3083	sll1543	sll1543	sll1543; hypothetical protein
P74670	sll1544	rre40	syn:sll1544	NA	two-component response regulator (NarL subfamily)	NA	two-component response regulator NarL subfamily	P74670	Response regulator like protein.	NA	3473513	complement(3473513..3474199)	228	SYNGTS_3082	sll1544	sll1544	sll1544; response regulator like protein Rre40
P74665	sll1545	gst1	syn:sll1545	K00799	glutathione S-transferase	NA	probable glutathione S-transferase	P74665	Glutathione S-transferase.	2.5.1.18	3467881	complement(3467881..3468696)	271	SYNGTS_3077	gst1	sll1545	gst1; glutathione S-transferase; K00799 glutathione S-transferase [EC:2.5.1.18]
P74663	sll1546	ppx	syn:sll1546	K01514	exopolyphosphatase	ppx	exopolyphosphatase	P74663	Exopolyphosphatase.	3.6.1.11	3463667	complement(3463667..3465289)	540	SYNGTS_3075	ppx	sll1546	ppx; exopolyphosphatase; K01524 exopolyphosphatase / guanosine-5'-triphosphate,3'-diphosphate py
P74662	sll1547	NA	syn:sll1547	K07447	hypothetical protein	NA	hypothetical protein	P74662	Putative Holliday junction resolvase (EC 3.1.-.-).	3.1.-.-	3462883	complement(3462883..3463341)	152	SYNGTS_3074	sll1547	sll1547	sll1547; hypothetical protein; K07447 putative holliday junction resolvase [EC:3.1.-.-]
P74656	sll1549	NA	syn:sll1549	NA	salt-enhanced periplasmic protein	NA	hypothetical protein	P74656	Sll1549 protein.	NA	3456238	complement(3456238..3456954)	238	SYNGTS_3066	sll1549	sll1549	sll1549; hypothetical protein
P74655	sll1550	NA	syn:sll1550	NA	probable porin	NA	probable porin; major outer membrane protein	P74655	Sll1550 protein.	NA	3454422	complement(3454422..3456056)	544	SYNGTS_3065	sll1550	sll1550	sll1550; hypothetical protein
P74651	sll1552	NA	syn:sll1552	NA	hypothetical protein	NA	NA	P74651	Sll1552 protein.	NA	3448208	complement(3448208..3449110)	300	SYNGTS_3061	sll1552	sll1552	sll1552; hypothetical protein
P74296	sll1553	pheT	syn:sll1553	K01890	phenylalanyl-tRNA synthetase beta chain	pheT	phenylalanyl-tRNA synthetase	P74296	Phenylalanyl-tRNA synthetase beta chain (EC 6.1.1.20) (Phenylalanine-- tRNA ligase beta chain) (PheRS).	6.1.1.20	1988834	complement(1988834..1991266)	810	SYNGTS_1815	pheT	sll1553	pheT; phenylalanyl-tRNA synthetase; K01890 phenylalanyl-tRNA synthetase beta chain [EC:6.1.1.20]
P74288	sll1555	hik42	syn:sll1555	K02486	two-component hybrid histidine kinase	NA	two-component hybrid sensor and regulator	P74288	Sensor protein.	2.7.13.3	1980365	complement(1980365..1981471)	368	SYNGTS_1807	sll1555	sll1555	sll1555; hybrid sensory kinase Hik42
P74287	sll1556	NA	syn:sll1556	K01823	isopentenyl-diphosphate delta-isomerase	NA	isopentenyl-dephosphate delta-isomerase	P74287	Isopentenyl-diphosphate delta-isomerase (EC 5.3.3.2) (IPP isomerase) (Isopentenyl pyrophosphate isomerase).	5.3.3.2	1979144	complement(1979144..1980193)	349	SYNGTS_1806	sll1556	sll1556	sll1556; hypothetical protein; K01823 isopentenyl-diphosphate delta-isomerase [EC:5.3.3.2]
P74286	sll1557	sucD	syn:sll1557	K01902	succinyl-CoA synthetase alpha chain	NA	succinyl-CoA synthetase alpha chain	P74286	Succinyl-CoA synthetase.	6.2.1.5	1978131	complement(1978131..1979039)	302	SYNGTS_1805	sucD	sll1557	sucD; succinyl-CoA synthase subunit beta; K01902 succinyl-CoA synthetase alpha subunit [EC:6.2.1
P74285	sll1558	NA	syn:sll1558	K00966	mannose-1-phosphate guanyltransferase	NA	mannose-1-phosphate guanyltransferase	P74285	Mannose-1-phosphate guanyltransferase.	2.7.7.13	1976799	complement(1976799..1977965)	388	SYNGTS_1804	sll1558	sll1558	sll1558; mannose-1-phosphate guanyltransferase; K00966 mannose-1-phosphate guanylyltransferase [
P74281	sll1559	NA	syn:sll1559	K00839	soluble hydrogenase 42 kD subunit	NA	soluble hydrogenase 42 kD subunit	P74281	Soluble hydrogenase 42 kD subunit.	2.6.1.-	1973611	complement(1973611..1974765)	384	SYNGTS_1800	sll1559	sll1559	sll1559; hydrogenase small subunit
P74278	sll1560	ISY203d	syn:sll1560	K07495	putative transposase gene of IS4 family insertion sequence ISY203d	NA	putative transposase	P74278	Transposase.	NA	1970952	complement(1970952..1971968)	338	SYNGTS_1797	sll1560	sll1560	sll1560; transposase
P74275	sll1561	putA	syn:sll1561	K00294 K00318	delta-1-pyrroline-5-carboxylate dehydrogenase	putA	proline oxidase	P74275	Delta-1-pyrroline-5-carboxylate dehydrogenase.	1.5.1.12 1.5.99.8	1966146	complement(1966146..1969118)	990	SYNGTS_1794	putA	sll1561	putA; delta-1-pyrroline-5-carboxylate dehydrogenase; K13821 proline dehydrogenase / delta 1-pyrr
P74274	sll1562	NA	syn:sll1562	NA	hypothetical protein	NA	NA	P74274	Sll1562 protein.	NA	1965485	complement(1965485..1965949)	154	SYNGTS_1793	sll1562	sll1562	sll1562; hypothetical protein
P74273	sll1563	NA	syn:sll1563	NA	hypothetical protein	NA	NA	P74273	Sll1563 protein.	NA	1962705	complement(1962705..1965524)	939	SYNGTS_1792	sll1563	sll1563	sll1563; hypothetical protein
P74269	sll1564	leuA	syn:sll1564	K01649	alpha-isopropylmalate synthase	NA	putative lyase	P74269	Putative AIPM/Hcit synthase family transferase sll1564 (EC 2.3.3.-).	2.3.3.13	1959436	complement(1959436..1961079)	547	SYNGTS_1788	leuA	sll1564	leuA; alpha-isopropylmalate synthase; K01649 2-isopropylmalate synthase [EC:2.3.3.13]
P74258	sll1566	ggpS	syn:sll1566	K03692	glucosyl-glycerol-phosphate synthase	ggpS	glucosylglycerolphosphate synthase	P74258	Glucosylglycerol-phosphate synthase (EC 2.4.1.213) (Glucosyl-glycerol- phosphate synthase) (GG-phosphate synthase) (GGPS).	2.4.1.213	1947325	complement(1947325..1948824)	499	SYNGTS_1777	otsA	sll1566	otsA; alpha,alpha-trehalose-phosphate synthase
P73219	sll1568	NA	syn:sll1568	NA	fibrillin	NA	fibrillin	P73219	Fibrillin.	NA	742080	complement(742080..742688)	202	SYNGTS_0671	sll1568	sll1568	sll1568; fibrillin
P73217	sll1570	NA	syn:sll1570	NA	hypothetical protein	NA	NA	P73217	Sll1570 protein.	NA	738909	complement(738909..739640)	243	SYNGTS_0669	sll1570	sll1570	sll1570; hypothetical protein
P73216	sll1571	NA	syn:sll1571	NA	hypothetical protein	NA	hypothetical protein	P73216	Sll1571 protein.	NA	737867	complement(737867..738808)	313	SYNGTS_0668	sll1571	sll1571	sll1571; hypothetical protein
P74750	sll1572	dnaE-c, polC	syn:sll1572	K02337	DNA polymerase III alpha subunit [Contains: Ssp dnaE intein]	dnaE	DNA polymerase III alpha subunit [Contains: Ssp dnaE intein]	P74750	DNA polymerase III subunit alpha (EC 2.7.7.7) [Contains: Ssp dnaE intein].	2.7.7.7	736435	complement(736435..737811)	458	SYNGTS_0667	dnaE	sll1572	dnaE; DNA polymerase III subunit alpha; K02337 DNA polymerase III subunit alpha [EC:2.7.7.7]
P73210	sll1573	NA	syn:sll1573	NA	hypothetical protein	NA	hypothetical protein	P73210	Sll1573 protein.	NA	731748	complement(731748..732191)	147	SYNGTS_0662	sll1573	sll1573	sll1573; hypothetical protein
NA	sll1574	spkA, pknC1	syn:sll1574	NA	a part of spkA: serine/threonine protein kinase regulating celluar motility	NA	similar to serine/threonine kinase	NA	NA	NA	731363	complement(731363..731674)	103	SYNGTS_0661	sll1574	sll1574	sll1574; hypothetical protein
NA	sll1575	spkA, pknC2	syn:sll1575	K08884	a part of spkA: serine/threonine protein kinase regulating celluar motility	NA	similar to serine/threonine kinase	NA	NA	2.7.11.1	730108	complement(730108..731358)	416	SYNGTS_0660	sll1575	sll1575	sll1575; serine/threonine protein kinase; K08884 serine/threonine protein kinase, bacterial [EC:
Q54714	sll1577	cpcB	syn:sll1577	K02285	C-phycocyanin beta subunit	cpcB	phycocyanin beta subunit	Q54714	C-phycocyanin beta chain.	NA	726948	complement(726948..727466)	172	SYNGTS_0657	cpcB	sll1577	cpcB; phycocyanin b subunit; K02285 phycocyanin beta chain
Q54715	sll1578	cpcA	syn:sll1578	K02284	C-phycocyanin alpha subunit	cpcA	phycocyanin alpha subunit	Q54715	C-phycocyanin alpha chain.	NA	726349	complement(726349..726837)	162	SYNGTS_0656	cpcA	sll1578	cpcA; phycocyanin a subunit; K02284 phycocyanin alpha chain
P73204	sll1579	cpcC2	syn:sll1579	K02286	phycobilisome rod linker polypeptide Lr, phycocyanin-associated	cpcC	phycocyanin associated linker protein	P73204	Phycobilisome 32.1 kDa linker polypeptide, phycocyanin-associated, rod 2.	NA	725413	complement(725413..726234)	273	SYNGTS_0655	cpcC	sll1579	cpcC; phycocyanin associated linker protein; K02286 phycocyanin-associated rod linker protein
P73203	sll1580	cpcC1	syn:sll1580	K02286	phycobilisome rod linker polypeptide Lr, phycocyanin-associated	cpcC	phycocyanin associated linker protein	P73203	Phycobilisome 32.1 kDa linker polypeptide, phycocyanin-associated, rod 1.	NA	724492	complement(724492..725367)	291	SYNGTS_0654	cpcC	sll1580	cpcC; phycocyanin associated linker protein; K02286 phycocyanin-associated rod linker protein
P73198	sll1581	gumB	syn:sll1581	K01991	GumB protein	NA	hypothetical protein	P73198	GumB protein.	NA	719733	complement(719733..721247)	504	SYNGTS_0649	gumB	sll1581	gumB; GumB protein; K01991 polysaccharide export outer membrane protein
P73197	sll1582	NA	syn:sll1582	NA	hypothetical protein	NA	NA	P73197	Sll1582 protein.	NA	716309	complement(716309..719665)	1118	SYNGTS_0648	sll1582	sll1582	sll1582; hypothetical protein
P73196	sll1583	lig, ligA	syn:sll1583	NA	DNA ligase	NA	NA	P73196	DNA ligase.	NA	714465	complement(714465..716153)	562	SYNGTS_0647	lig	sll1583	lig; DNA ligase
P73195	sll1584	NA	syn:sll1584	NA	hypothetical protein, ferredoxin-like	NA	ferredoxin like protein	P73195	Sll1584 protein.	NA	713774	complement(713774..714178)	134	SYNGTS_0646	sll1584	sll1584	sll1584; hypothetical protein
P73871	sll1586	NA	syn:sll1586	K09800	hypothetical protein	NA	NA	P73871	Sll1586 protein.	NA	1499299	complement(1499299..1504548)	1749	SYNGTS_1357	sll1586	sll1586	sll1586; hypothetical protein; K09800 hypothetical protein
P73865	sll1590	hik20	syn:sll1590	K02480	two-component sensor histidine kinase	NA	two-component sensor histidine kinase	P73865	Sensor protein.	2.7.13.3	1491634	complement(1491634..1492686)	350	SYNGTS_1351	sll1590	sll1590	sll1590; sensory transduction histidine kinase Hik20; K02480 two-component system, NarL family,
P73864	sll1592	rre19	syn:sll1592	K02479	two-component response regulator (NarL subfamily)	NA	two-component response regulator NarL subfamily	P73864	NarL subfamily.	NA	1490683	complement(1490683..1491363)	226	SYNGTS_1350	sll1592	sll1592	sll1592; NarL subfamily protein Rre19
P73862	sll1594	ndhR	syn:sll1594	NA	ndhF3 operon transcriptional regulator	NA	transcriptional regulator, rbcR homolog	P73862	Rubisco operon transcriptional regulator.	NA	1487445	complement(1487445..1488395)	316	SYNGTS_1348	rbcR	sll1594	rbcR; rubisco operon transcriptional regulator
P73860	sll1595	kaiC2	syn:sll1595	K08482	circadian clock protein KaiC homolog	NA	circadian oscillation regulator KaiC homolog	P73860	KaiC-like protein 1.	NA	1484559	complement(1484559..1486265)	568	SYNGTS_1346	kaiC2	sll1595	kaiC2; circadian clock protein KaiC; K08482 circadian clock protein KaiC
P73859	sll1596	kaiB2	syn:sll1596	K08481	circadian clock protein KaiB homolog	NA	circadian oscillation regulator KaiB homolog	P73859	KaiB-like protein 1.	NA	1484212	complement(1484212..1484538)	108	SYNGTS_1345	kaiB2	sll1596	kaiB2; circadian clock protein KaiB; K08481 circadian clock protein KaiB
Q79EF9	sll1598	mntC	syn:sll1598	K11601	ABC-type manganese transport system substrate-binding protein	mntC	Mn transporter MntC	Q79EF9	Mn transporter; MntC.	NA	1482261	complement(1482261..1483253)	330	SYNGTS_1343	mntC	sll1598	mntC; Mn transporter subunit; K11601 manganese transport system substrate-binding protein
Q55281	sll1599	mntA	syn:sll1599	K11603	ABC-type manganese transport system ATP-binding protein	mntA	manganese transport system ATP-binding protein MntA	Q55281	Manganese transport system ATP-binding protein mntA.	NA	1481380	complement(1481380..1482162)	260	SYNGTS_1342	mntA	sll1599	mntA; Mn transporter subunit; K11603 manganese transport system ATP-binding protein
Q55282	sll1600	mntB	syn:sll1600	K11602	ABC-type manganese transport system permease protein	mntB	manganese transport system membrane protein MntB	Q55282	Manganese transport system membrane protein mntB.	NA	1480463	complement(1480463..1481383)	306	SYNGTS_1341	mntB	sll1600	mntB; Mn transporter subunit; K11602 manganese transport system permease protein
P73855	sll1601	NA	syn:sll1601	NA	hypothetical protein	NA	hypothetical protein	P73855	Sll1601 protein.	NA	1477647	complement(1477647..1478891)	414	SYNGTS_1338	sll1601	sll1601	sll1601; hypothetical protein
P73848	sll1605	fabZ, sefA	syn:sll1605	K02372	(3R)-hydroxymyristoyl-[acyl carrier protein] dehydratase	NA	(3R)-hydroxymyristol acyl carrier protein dehydrase	P73848	dehydratase (EC 4.2.1.-) ((3R)-hydroxymyristoyl ACP dehydrase).	4.2.1.-	1469847	complement(1469847..1470347)	166	SYNGTS_1331	fabZ	sll1605	fabZ; (3R)-hydroxymyristoyl-ACP dehydratase; K02372 3-hydroxyacyl-[acyl-carrier-protein] dehydra
P73847	sll1606	NA	syn:sll1606	NA	hypothetical protein	NA	hypothetical protein	P73847	Sll1606 protein.	NA	1469013	complement(1469013..1469801)	262	SYNGTS_1330	sll1606	sll1606	sll1606; hypothetical protein
P73845	sll1608	NA	syn:sll1608	NA	hypothetical protein	NA	hypothetical protein	P73845	Sll1608 protein.	NA	1464954	complement(1464954..1467266)	770	SYNGTS_1328	sll1608	sll1608	sll1608; hypothetical protein
P73844	sll1609	NA	syn:sll1609	NA	hypothetical protein	NA	hypothetical protein	P73844	Hypothetical protein sll1609.	NA	1464326	complement(1464326..1464859)	177	SYNGTS_1327	sll1609	sll1609	sll1609; hypothetical protein
P73843	sll1611	NA	syn:sll1611	NA	hypothetical protein	NA	NA	P73843	Sll1611 protein.	NA	1462136	complement(1462136..1463245)	369	SYNGTS_1324	sll1611	sll1611	sll1611; hypothetical protein
P73842	sll1612	folC, dedC	syn:sll1612	K11754	folylpolyglutamate synthase / dihydrofolate synthase	folC	folylpolyglutamate synthase	P73842	Folyl-polyglutamate synthetase.	6.3.2.12 6.3.2.17	1460815	complement(1460815..1462101)	428	SYNGTS_1323	folC	sll1612	folC; folyl-polyglutamate synthetase; K11754 dihydrofolate synthase / folylpolyglutamate synthas
P73841	sll1613	NA	syn:sll1613	NA	hypothetical protein	NA	NA	P73841	Hypothetical protein sll1613.	NA	1460129	complement(1460129..1460566)	145	SYNGTS_1322	sll1613	sll1613	sll1613; hypothetical protein
P37367	sll1614	pma1	syn:sll1614	K01552	cation-transporting P-type ATPase	pma1	cation-transporting ATPase	P37367	Cation-transporting ATPase pma1 (EC 3.6.3.-).	3.6.3.-	1457213	complement(1457213..1459930)	905	SYNGTS_1321	pma1	sll1614	pma1; cation-transporting ATPase E1-E2 ATPase
P73839	sll1615	thdF, trmE	syn:sll1615	K03650	thiophene and furan oxidation protein	NA	thiophen and furan oxidation protein	P73839	Probable tRNA modification GTPase trmE.	NA	1455753	complement(1455753..1457123)	456	SYNGTS_1320	trmE	sll1615	trmE; tRNA modification GTPase TrmE; K03650 tRNA modification GTPase [EC:3.6.-.-]
P73733	sll1618	NA	syn:sll1618	NA	hypothetical protein	NA	hypothetical protein	P73733	Sll1618 protein.	NA	1329388	complement(1329388..1329990)	200	SYNGTS_1205	sll1618	sll1618	sll1618; hypothetical protein
P73730	sll1620	NA	syn:sll1620	NA	hypothetical protein	NA	hypothetical protein	P73730	Sll1620 protein.	NA	1326150	complement(1326150..1326626)	158	SYNGTS_1202	sll1620	sll1620	sll1620; hypothetical protein
P73728	sll1621	NA	syn:sll1621	K03386	glutathion-dependent peroxidase, type II peroxiredoxin	NA	AhpC/TSA family protein	P73728	Putative peroxiredoxin sll1621 (EC 1.11.1.15) (Thioredoxin reductase).	1.11.1.15	1324835	complement(1324835..1325404)	189	SYNGTS_1200	sll1621	sll1621	sll1621; membrane protein
P73725	sll1623	ndhM	syn:sll1623	K02006	NdhM component of NDH-1 complex of cyanobacteria and plant chloroplasts, putative ABC-type cobalt transport system ATP-binding protein	NA	ABC transporter ATP-binding protein	P73725	ABC transporter.	NA	1321852	complement(1321852..1322523)	223	SYNGTS_1197	sll1623	sll1623	sll1623; ABC transporter; K16786 energy-coupling factor transport system ATP-binding protein [EC
P73724	sll1624	rre18	syn:sll1624	NA	two-component response regulator	NA	two-component response regulator	P73724	Regulatory components of sensory transduction system.	NA	1320835	complement(1320835..1321839)	334	SYNGTS_1196	sll1624	sll1624	sll1624; regulatory component of sensory transduction system Rre18; K07814 putative two-componen
P73723	sll1625	sdhB	syn:sll1625	K00240	succinate dehydrogenase iron-sulfur protein	NA	succinate dehydrogenase iron- sulphur protein subunit	P73723	Succinate dehydrogenase iron-sulphur protein subunit.	1.3.99.1	1319546	complement(1319546..1320541)	331	SYNGTS_1195	sdhB	sll1625	sdhB; succinate dehydrogenase iron-sulfur protein subunit; K00240 succinate dehydrogenase iron-s
P73722	sll1626	lexA	syn:sll1626	K01356	SOS function regulatory protein	NA	LexA repressor	P73722	SOS function regulatory protein.	3.4.21.88	1318719	complement(1318719..1319330)	203	SYNGTS_1194	lexA	sll1626	lexA; SOS function regulatory protein LexA; K01356 repressor LexA [EC:3.4.21.88]
P73719	sll1628	NA	syn:sll1628	NA	hypothetical protein	NA	hypothetical protein	P73719	Sll1628 protein.	NA	1314909	complement(1314909..1316063)	384	SYNGTS_1191	sll1628	sll1628	sll1628; hypothetical protein
P77967	sll1629	phr	syn:sll1629	K01669	bacterial cryptochrome, DNA photolyase homolog	phr	DNA photolyase	P77967	Cryptochrome DASH.	4.1.99.3	1313278	complement(1313278..1314639)	453	SYNGTS_1190	phr	sll1629	phr; DNA photolyase; K01669 deoxyribodipyrimidine photo-lyase [EC:4.1.99.3]
P73718	sll1630	NA	syn:sll1630	NA	hypothetical protein	NA	NA	P73718	Sll1630 protein.	NA	1312843	complement(1312843..1313268)	141	SYNGTS_1189	sll1630	sll1630	sll1630; hypothetical protein
P73717	sll1631	NA	syn:sll1631	NA	hypothetical protein	NA	putative cytidine and deoxycytidylate deaminase	P73717	Sll1631 protein.	NA	1312309	complement(1312309..1312803)	164	SYNGTS_1188	sll1631	sll1631	sll1631; hypothetical protein; K11991 tRNA(adenine34) deaminase [EC:3.5.4.33]
P73457	sll1632	NA	syn:sll1632	K03589	hypothetical protein	NA	hypothetical protein	P73457	Sll1632 protein.	NA	1014587	complement(1014587..1015396)	269	SYNGTS_0923	sll1632	sll1632	sll1632; hypothetical protein; K03589 cell division protein FtsQ
P73456	sll1633	ftsZ	syn:sll1633	K03531	cell division protein FtsZ	ftsZ	cell division protein FtsZ	P73456	Cell division protein ftsZ.	NA	1013045	complement(1013045..1014337)	430	SYNGTS_0922	ftsZ	sll1633	ftsZ; cell division protein FtsZ; K03531 cell division protein FtsZ
P73453	sll1634	NA	syn:sll1634	NA	hypothetical protein	NA	hypothetical protein	P73453	Sll1634 protein.	NA	1010710	complement(1010710..1011759)	349	SYNGTS_0919	sll1634	sll1634	sll1634; hypothetical protein
P73053	sll1635	NA	syn:sll1635	K03465	Thy1 protein homolog	NA	Thy1 protein homolog	P73053	Thymidylate synthase thyX (EC 2.1.1.148) (TS) (TSase).	2.1.1.148	552220	complement(552220..552867)	215	SYNGTS_0498	dgt	sll1635	dgt; FAD-dependent thymidylate synthase ThyX; K03465 thymidylate synthase (FAD) [EC:2.1.1.148]
P73050	sll1636	fbp, yrdA	syn:sll1636	NA	ferripyochelin binding protein	NA	ferripyochelin binding protein	P73050	Ferripyochelin binding protein.	NA	549129	complement(549129..549701)	190	SYNGTS_0495	fbp	sll1636	fbp; ferripyochelin binding protein
P73048	sll1638	psbQ	syn:sll1638	NA	photosystem II extrinsic protein PsbQ	NA	hypothetical protein	P73048	Sll1638 protein.	NA	547425	complement(547425..547874)	149	SYNGTS_0493	sll1638	sll1638	sll1638; hypothetical protein
P73047	sll1639	ureD	syn:sll1639	K03190	urease accessory protein D	ureD	urease accessory protein D	P73047	Urease accessory protein ureD.	NA	546553	complement(546553..547278)	241	SYNGTS_0492	ureD	sll1639	ureD; urease accessory protein D; K03190 urease accessory protein
P73046	sll1640	NA	syn:sll1640	NA	hypothetical protein	NA	hypothetical protein	P73046	Sll1640 protein.	NA	545591	complement(545591..546556)	321	SYNGTS_0491	sll1640	sll1640	sll1640; hypothetical protein
P73043	sll1641	gad	syn:sll1641	K01580	glutamate decarboxylase	NA	glutamate decarboxylase	P73043	Glutamate decarboxylase.	4.1.1.15	543468	complement(543468..544871)	467	SYNGTS_0488	gad	sll1641	gad; glutamate decarboxylase; K01580 glutamate decarboxylase [EC:4.1.1.15]
P73041	sll1642	NA	syn:sll1642	NA	hypothetical protein	NA	hypothetical protein	P73041	Sll1642 protein.	NA	542105	complement(542105..542596)	163	SYNGTS_0486	sll1642	sll1642	sll1642; hypothetical protein
P73038	sll1643	NA	syn:sll1643	K01934	hypothetical protein	NA	hypothetical protein	P73038	Sll1643 protein.	6.3.3.2	539288	complement(539288..539854)	188	SYNGTS_0483	sll1643	sll1643	sll1643; hypothetical protein; K01934 5-formyltetrahydrofolate cyclo-ligase [EC:6.3.3.2]
P73034	sll1647	NA	syn:sll1647	K03823	hypothetical protein	NA	probable phosphinothricin N-acetyltransferase	P73034	Sll1647 protein.	2.3.1.183	530717	complement(530717..531235)	172	SYNGTS_0478	sll1647	sll1647	sll1647; hypothetical protein; K03823 phosphinothricin acetyltransferase [EC:2.3.1.183]
NA	sll1651	NA	syn:sll1651	NA	NA	NA	hypothetical protein	NA	NA	NA	282510	complement(282510..282821)	103	NA	NA	NA	NA
P72819	sll1652	NA	syn:sll1652	NA	hypothetical protein	NA	hypothetical protein	P72819	Sll1652 protein.	NA	282290	complement(282290..282541)	83	SYNGTS_0258	sll1652	sll1652	sll1652; hypothetical protein
P72818	sll1653	menG, gerC2	syn:sll1653	K03183	probable phylloquinone biosynthesis methlytransferase	NA	similar to menaquinone biosynthesis methyltransferase	P72818	Menaquinone biosynthesis methyltransferase ubiE (EC 2.1.1.-).	2.1.1.-	281507	complement(281507..282223)	238	SYNGTS_0257	menG	sll1653	menG; 2-phytyl-1,4-benzoquinone methyltransferase; K03183 ubiquinone/menaquinone biosynthesis me
P72817	sll1654	NA	syn:sll1654	NA	hypothetical protein	NA	hypothetical protein	P72817	Hypothetical protein sll1654.	NA	280970	complement(280970..281380)	136	SYNGTS_0256	sll1654	sll1654	sll1654; hypothetical protein
P72816	sll1655	birA	syn:sll1655	K03524	biotin [acetyl-CoA-carboxylase] ligase	NA	similar to biotin [acetyl-CoA-carboxylase] ligase	P72816	ligase.	6.3.4.15	280127	complement(280127..280951)	274	SYNGTS_0255	birA	sll1655	birA; biotin [acetyl-CoA-carboxylase] ligase; K03524 BirA family transcriptional regulator, biot
P72815	sll1656	NA	syn:sll1656	NA	hypothetical protein	NA	hypothetical protein	P72815	Sll1656 protein.	NA	279512	complement(279512..280087)	191	SYNGTS_0254	sll1656	sll1656	sll1656; hypothetical protein
P72812	sll1658	NA	syn:sll1658	NA	hypothetical protein	NA	hypothetical protein	P72812	Sll1658 protein.	NA	275807	complement(275807..276283)	158	SYNGTS_0251	sll1658	sll1658	sll1658; hypothetical protein
P72811	sll1659	NA	syn:sll1659	K11781	hypothetical protein	NA	hypothetical protein	P72811	FO synthase subunit 2 (EC 2.5.1.-) (7,8-didemethyl-8-hydroxy-5- deazariboflavin synthase subunit 2).	2.5.1.-	274502	complement(274502..275680)	392	SYNGTS_0250	cofH	sll1659	cofH; 7,8-didemethyl-8-hydroxy-5-deazariboflavin synthase subunit 2; K11781 FO synthase subunit
P72810	sll1660	NA	syn:sll1660	NA	hypothetical protein	NA	hypothetical protein	P72810	Sll1660 protein.	NA	273802	complement(273802..274386)	194	SYNGTS_0249	sll1660	sll1660	sll1660; hypothetical protein
P72808	sll1662	pheA	syn:sll1662	K04518	prephenate dehydratase	NA	probable prephenate dehydratase	P72808	Chorismate mutase /prephenate dehydratase.	4.2.1.51	270476	complement(270476..271369)	297	SYNGTS_0247	pheA	sll1662	pheA; chorismate mutase/prephenate dehydratase; K04518 prephenate dehydratase [EC:4.2.1.51]
P72807	sll1663	NA	syn:sll1663	NA	hypothetical protein	NA	phycocyanin alpha phycocyanobilin lyase related protein	P72807	Sll1663 protein.	NA	269773	complement(269773..270435)	220	SYNGTS_0246	sll1663	sll1663	sll1663; hypothetical protein
P72806	sll1664	NA	syn:sll1664	NA	hypothetical protein	NA	probable glycosyl transferase	P72806	Sll1664 protein.	NA	268789	complement(268789..269727)	312	SYNGTS_0245	sll1664	sll1664	sll1664; hypothetical protein
P72805	sll1665	NA	syn:sll1665	NA	hypothetical protein	NA	NA	P72805	Sll1665 protein.	NA	266702	complement(266702..268471)	589	SYNGTS_0244	sll1665	sll1665	sll1665; hypothetical protein
P72803	sll1666	dnaJ	syn:sll1666	NA	DnaJ-like protein	dnaJ	DnaJ protein	P72803	DnaJ protein.	NA	265414	complement(265414..265893)	159	SYNGTS_0242	dnaJ	sll1666	dnaJ; DnaJ protein
P72802	sll1667	mom72	syn:sll1667	NA	periplasmic protein, similar to mitochondrial outer membrane 72K protein	NA	hypothetical protein	P72802	Mitochondrial outer membrane 72K protein.	NA	264516	complement(264516..265316)	266	SYNGTS_0241	mom72	sll1667	mom72; mitochondrial outer membrane 72K protein
P72796	sll1669	aroK	syn:sll1669	K00891	shikimate kinase	aroK	shikimate kinase	P72796	Shikimate kinase (EC 2.7.1.71) (SK).	2.7.1.71	259702	complement(259702..260271)	189	SYNGTS_0235	aroK	sll1669	aroK; shikimate kinase; K00891 shikimate kinase [EC:2.7.1.71]
P72795	sll1670	hrcA	syn:sll1670	K03705	CIRCE binding repressor	NA	heat-inducible transcription repressor HrcA homolog	P72795	Heat-inducible transcription repressor hrcA homolog.	NA	258227	complement(258227..259363)	378	SYNGTS_0234	hrcA	sll1670	hrcA; CIRCE-binding heat-inducible transcription repressor; K03705 heat-inducible transcriptiona
P72792	sll1671	NA	syn:sll1671	K03830	hypothetical protein	NA	hypothetical protein	P72792	Sll1671 protein.	2.3.1.-	255823	complement(255823..256305)	160	SYNGTS_0231	sll1671	sll1671	sll1671; hypothetical protein; K03830 putative acetyltransferase [EC:2.3.1.-]
P72791	sll1672	hik12	syn:sll1672	K02489	two-component hybrid histidine kinase	NA	two-component hybrid sensor and regulator	P72791	Sensor protein.	2.7.13.3	253125	complement(253125..255629)	834	SYNGTS_0230	sll1672	sll1672	sll1672; hybrid sensory kinase Hik12
P72790	sll1673	rre2	syn:sll1673	K02488	two-component response regulator	NA	two-component response regulator	P72790	Regulatory components of sensory transduction system.	NA	251758	complement(251758..253116)	452	SYNGTS_0229	sll1673	sll1673	sll1673; regulatory component of sensory transduction system Rre2
P72786	sll1675	NA	syn:sll1675	K08234	hypothetical protein	NA	hypothetical protein	P72786	Sll1675 protein.	NA	247117	complement(247117..247569)	150	SYNGTS_0225	sll1675	sll1675	sll1675; hypothetical protein; K08234 glyoxylase I family protein
P72785	sll1676	malQ	syn:sll1676	K00705	4-alpha-glucanotransferase	NA	4-alpha-glucanotransferase	P72785	4-alpha-glucanotransferase (EC 2.4.1.25) (Amylomaltase) (Disproportionating enzyme) (D-enzyme).	2.4.1.25	245502	complement(245502..247019)	505	SYNGTS_0224	malQ	sll1676	malQ; 4-alpha-glucanotransferase; K00705 4-alpha-glucanotransferase [EC:2.4.1.25]
P72784	sll1677	NA	syn:sll1677	K06373	spore maturation protein B	NA	similar to spore maturation protein B	P72784	Spore maturation protein B.	NA	244783	complement(244783..245394)	203	SYNGTS_0223	sll1677	sll1677	sll1677; spore maturation protein B; K06373 spore maturation protein A
P72783	sll1678	NA	syn:sll1678	K06374	spore maturation protein A	NA	similar to spore maturation protein A	P72783	Spore maturation protein A.	NA	244160	complement(244160..244708)	182	SYNGTS_0222	sll1678	sll1678	sll1678; spore maturation protein A; K06374 spore maturation protein B
P72780	sll1679	hhoA	syn:sll1679	K01362	periplasmic protease HhoA	NA	protease	P72780	Protease; HhoA.	3.4.21.-	240863	complement(240863..242047)	394	SYNGTS_0219	hhoA	sll1679	hhoA; protease
P72779	sll1680	NA	syn:sll1680	K07305	hypothetical protein	NA	hypothetical protein	P72779	Sll1680 protein.	1.8.4.12	240299	complement(240299..240829)	176	SYNGTS_0218	msrB	sll1680	msrB; methionine sulfoxide reductase B; K07305 peptide-methionine (R)-S-oxide reductase [EC:1.8.
P72778	sll1681	NA	syn:sll1681	NA	hypothetical protein	NA	NA	P72778	Sll1681 protein.	NA	238804	complement(238804..240327)	507	SYNGTS_0217	sll1681	sll1681	sll1681; hypothetical protein
P72775	sll1682	NA	syn:sll1682	K00259	alanine dehydrogenase	NA	alanine dehydrogenase	P72775	Alanine dehydrogenase.	1.4.1.1	236356	complement(236356..237438)	360	SYNGTS_0214	sll1682	sll1682	sll1682; alanine dehydrogenase; K00259 alanine dehydrogenase [EC:1.4.1.1]
P72774	sll1683	cad	syn:sll1683	K01582	lysine decarboxylase	NA	lysine decarboxylase	P72774	Lysine decarboxylase.	4.1.1.18	234905	complement(234905..236356)	483	SYNGTS_0213	cad	sll1683	cad; lysine decarboxylase
P72771	sll1685	ycf10, cotA, pxcA	syn:sll1685	NA	Involved in light-induced Na+-dependent proton extrusion	ycf10	heme binding protein	P72771	CemA-like protein sll1685.	NA	230658	complement(230658..231839)	393	SYNGTS_0210	ycf10	sll1685	ycf10; heme-binding proton extrusion protein PcxA
P72766	sll1686	NA	syn:sll1686	K06860	hypothetical protein	NA	hypothetical protein	P72766	Sll1686 protein.	NA	224897	complement(224897..226363)	488	SYNGTS_0205	sll1686	sll1686	sll1686; hypothetical protein; K06860 uncharacterized protein
P73713	sll1687	hik17	syn:sll1687	K00936	hypothetical protein	NA	NA	P73713	Sll1687 protein.	2.7.3.-	1306436	complement(1306436..1309348)	970	SYNGTS_1184	sll1687	sll1687	sll1687; sensory histidine kinase Hik17
P73711	sll1688	thrC	syn:sll1688	K01733	threonine synthase	thrC	threonine synthase	P73711	Threonine synthase.	4.2.3.1	1303295	complement(1303295..1304596)	433	SYNGTS_1182	thrC	sll1688	thrC; threonine synthase; K01733 threonine synthase [EC:4.2.3.1]
P73710	sll1689	sigE, rpoD2-V, rpoD	syn:sll1689	K03087	RNA polymerase sigma factor, group 2, nitrogen-regulated	sigE	group2 RNA polymerase sigma factor SigE	P73710	RNA polymerase sigma factor.	NA	1301671	complement(1301671..1302780)	369	SYNGTS_1181	rpoD2-V	sll1689	rpoD2-V; RNA polymerase sigma factor
P73708	sll1691	NA	syn:sll1691	NA	hypothetical protein	NA	hypothetical protein	P73708	Sll1691 protein.	NA	1300159	complement(1300159..1300611)	150	SYNGTS_1179	sll1691	sll1691	sll1691; hypothetical protein
P73707	sll1692	NA	syn:sll1692	NA	hypothetical protein	NA	hypothetical protein	P73707	Sll1692 protein.	NA	1299729	complement(1299729..1300166)	145	SYNGTS_1178	sll1692	sll1692	sll1692; hypothetical protein
P73705	sll1693	NA	syn:sll1693	NA	hypothetical protein	NA	hypothetical protein	P73705	Sll1693 protein.	NA	1297643	complement(1297643..1298965)	440	SYNGTS_1176	sll1693	sll1693	sll1693; hypothetical protein
P73704	sll1694	pilA1	syn:sll1694	K02650	type 4 prepilin protein	pilA1	pilin polypeptide PilA1	P73704	General secretion pathway protein G.	NA	1296993	complement(1296993..1297499)	168	SYNGTS_1175	hofG	sll1694	hofG; general secretion pathway protein G
P73703	sll1695	pilA2	syn:sll1695	K02650	type 4 prepilin-like protein	pilA2	pilin polypeptide PilA2	P73703	General secretion pathway protein G.	NA	1296382	complement(1296382..1296894)	170	SYNGTS_1174	hofG	sll1695	hofG; general secretion pathway protein G
P73702	sll1696	NA	syn:sll1696	NA	hypothetical protein	NA	hypothetical protein	P73702	Sll1696 protein.	NA	1295568	complement(1295568..1296380)	270	SYNGTS_1173	sll1696	sll1696	sll1696; hypothetical protein
P73695	sll1697	NA	syn:sll1697	NA	hypothetical protein	NA	hypothetical protein	P73695	Sll1697 protein.	NA	1289389	complement(1289389..1290354)	321	SYNGTS_1166	sll1697	sll1697	sll1697; hypothetical protein
P73694	sll1698	NA	syn:sll1698	NA	hypothetical protein	NA	hypothetical protein	P73694	Sll1698 protein.	NA	1288732	complement(1288732..1289112)	126	SYNGTS_1165	sll1698	sll1698	sll1698; hypothetical protein
P73693	sll1699	appA	syn:sll1699	K02035	ABC-type oligopeptide transport system substrate-binding protein	NA	oligopeptide-binding protein of oligopeptide ABC transporter	P73693	Extracellular solute-binding protein.	NA	1286868	complement(1286868..1288763)	631	SYNGTS_1164	sll1699	sll1699	sll1699; extracellular solute-binding protein; K02035 peptide/nickel transport system substrate-
P73690	sll1702	ycf51	syn:sll1702	NA	hypothetical protein	NA	hypothetical protein	P73690	Ycf51-like protein.	NA	1283190	complement(1283190..1283702)	170	SYNGTS_1160	sll1702	sll1702	sll1702; hypothetical protein
P73689	sll1703	sppA1	syn:sll1703	K04773	protease IV, endopeptidase IV	NA	protease IV	P73689	Protease 4 homolog (EC 3.4.21.-) (Protease IV homolog) (Endopeptidase IV) (Signal peptide peptidase).	3.4.21.-	1281361	complement(1281361..1283193)	610	SYNGTS_1159	sppA	sll1703	sppA; protease IV; K04773 protease IV [EC:3.4.21.-]
P73688	sll1704	csgA, spoC	syn:sll1704	NA	cell-cell signaling protein, C-factor	NA	probable short chain dehydrogenase	P73688	Cell-cell signaling protein, C-factor.	NA	1280567	complement(1280567..1281337)	256	SYNGTS_1158	csgA	sll1704	csgA; cell-cell signaling protein, C-factor
P73686	sll1708	rre17, narL	syn:sll1708	K02479	two-component response regulator (NarL subfamily)	NA	two-component response regulator NarL subfamily	P73686	NarL subfamily.	NA	1277442	complement(1277442..1278122)	226	SYNGTS_1156	sll1708	sll1708	sll1708; NarL subfamily protein Rre17
P73684	sll1709	gdh	syn:sll1709	K00034	glucose dehydrogenase	NA	3-ketoacyl-acyl carrier protein reductase	P73684	Glucose dehydrogenase.	1.1.1.47	1276236	complement(1276236..1276982)	248	SYNGTS_1154	gdh	sll1709	gdh; glucose dehydrogenase; K00034 glucose 1-dehydrogenase [EC:1.1.1.47]
P73683	sll1710	ISY523b	syn:sll1710	K07492	putative transposase gene of IS5 family insertion sequence IS523b	NA	putative transposase	P73683	Transposase.	NA	1275372	complement(1275372..1276157)	261	SYNGTS_1153	sll1710	sll1710	sll1710; transposase
P73418	sll1712	NA	syn:sll1712	K03530	DNA binding protein HU	NA	DNA binding protein HU	P73418	DNA-binding protein HU.	NA	970882	complement(970882..971184)	100	SYNGTS_0884	hupA	sll1712	hupA; DNA binding protein HU; K03530 DNA-binding protein HU-beta
P73417	sll1713	hisC	syn:sll1713	K04720	histidinol-phosphate aminotransferase	hisC	histidinol-phosphate aminotransferase	P73417	Histidinol-phosphate aminotransferase.	4.1.1.81	969762	complement(969762..970868)	368	SYNGTS_0883	hisC	sll1713	hisC; histidinol-phosphate aminotransferase
P73416	sll1714	NA	syn:sll1714	NA	hypothetical protein	NA	NA	P73416	Sll1714 protein.	NA	968893	complement(968893..969294)	133	SYNGTS_0882	sll1714	sll1714	sll1714; hypothetical protein
P73415	sll1715	NA	syn:sll1715	K07065	hypothetical protein	NA	hypothetical protein	P73415	Sll1715 protein.	NA	968487	complement(968487..968960)	157	SYNGTS_0881	sll1715	sll1715	sll1715; hypothetical protein
P73414	sll1716	ISY523a	syn:sll1716	K07492	putative transposase gene of IS5 family insertion sequence IS523a	NA	putative transposase	P73414	Transposase.	NA	967567	complement(967567..968352)	261	SYNGTS_0880	sll1716	sll1716	sll1716; transposase
P73413	sll1717	NA	syn:sll1717	NA	hypothetical protein	NA	NA	P73413	Sll1717 protein.	NA	965938	complement(965938..967473)	511	SYNGTS_0879	sll1717	sll1717	sll1717; hypothetical protein
P73405	sll1721	pdhB	syn:sll1721	K00162	pyruvate dehydrogenase E1 component, beta subunit	NA	pyruvate dehydrogenase E1 component, beta subunit	P73405	Pyruvate dehydrogenase E1 beta subunit.	1.2.4.1	954453	complement(954453..955427)	324	SYNGTS_0871	pdhB	sll1721	pdhB; Pyruvate dehydrogenase E1 component subunit beta; K00162 pyruvate dehydrogenase E1 compone
P73403	sll1722	NA	syn:sll1722	NA	MIPS (L-myo-inositol 1-phosphate synthase)	NA	hypothetical protein	P73403	Sll1722 protein.	NA	951797	complement(951797..953098)	433	SYNGTS_0869	sll1722	sll1722	sll1722; hypothetical protein
P73402	sll1723	NA	syn:sll1723	NA	hypothetical protein	NA	probable glycosyltransferase	P73402	Sll1723 protein.	NA	950533	complement(950533..951774)	413	SYNGTS_0868	sll1723	sll1723	sll1723; hypothetical protein
P73401	sll1724	icsA	syn:sll1724	NA	LPS glycosyltransferase IcsA	NA	probable glycosyltransferase	P73401	LPS glycosyltransferase; IcsA.	NA	949397	complement(949397..950536)	379	SYNGTS_0867	icsA	sll1724	icsA; LPS glycosyltransferase
P73400	sll1725	NA	syn:sll1725	K06147	MDR (multidrug resistance) family ABC transporter	NA	ATP-binding protein of ABC transporter	P73400	ABC transporter.	NA	947511	complement(947511..949343)	610	SYNGTS_0866	sll1725	sll1725	sll1725; ABC transporter; K06147 ATP-binding cassette, subfamily B, bacterial
P73399	sll1726	NA	syn:sll1726	NA	hypothetical protein	NA	hypothetical protein	P73399	Sll1726 protein.	NA	946522	complement(946522..947511)	329	SYNGTS_0865	sll1726	sll1726	sll1726; hypothetical protein
P73396	sll1730	NA	syn:sll1730	NA	hypothetical protein	NA	NA	P73396	Sll1730 protein.	NA	940638	complement(940638..941270)	210	SYNGTS_0862	sll1730	sll1730	sll1730; hypothetical protein
P73395	sll1732	ndhF3	syn:sll1732	K05577	NADH dehydrogenase I chain L, involved in inducible high-affinity CO2 uptake	ndhF	NADH dehydrogenase subunit 5	P73395	NADH dehydrogenase subunit 5.	1.6.5.3	938393	complement(938393..940240)	615	SYNGTS_0861	ndhF3	sll1732	ndhF3; NADH dehydrogenase subunit 5; K05577 NAD(P)H-quinone oxidoreductase subunit 5 [EC:1.6.5.3
P73394	sll1733	ndhD3	syn:sll1733	K05575	NADH dehydrogenase I chain M, involved in inducible high-affinity CO2 uptake	ndhD3	NADH dehydrogenase subunit 4	P73394	NADH dehydrogenase subunit 4.	1.6.5.3	936768	complement(936768..938276)	502	SYNGTS_0860	ndhD3	sll1733	ndhD3; NADH dehydrogenase subunit 4; K05575 NAD(P)H-quinone oxidoreductase subunit 4 [EC:1.6.5.3
P73393	sll1734	cupA	syn:sll1734	NA	involved in inducible high-affinity CO2 uptake.	NA	hypothetical protein	P73393	Sll1734 protein.	NA	935409	complement(935409..936704)	431	SYNGTS_0859	sll1734	sll1734	sll1734; hypothetical protein
P73392	sll1735	NA	syn:sll1735	NA	secreted protein MPB70	NA	hypothetical protein	P73392	Hypothetical protein sll1735.	NA	934835	complement(934835..935236)	133	SYNGTS_0858	sll1735	sll1735	sll1735; secreted protein MPB70
P73391	sll1736	NA	syn:sll1736	NA	hypothetical protein	NA	hypothetical protein	P73391	Sll1736 protein.	NA	934324	complement(934324..934707)	127	SYNGTS_0857	sll1736	sll1736	sll1736; hypothetical protein
P73387	sll1737	ycf60	syn:sll1737	NA	hypothetical protein	NA	hypothetical protein	P73387	Sll1737 protein.	NA	930907	complement(930907..931389)	160	SYNGTS_0853	sll1737	sll1737	sll1737; hypothetical protein
P73386	sll1738	NA	syn:sll1738	NA	hypothetical protein	NA	hypothetical protein	P73386	Sll1738 protein.	NA	930148	complement(930148..930843)	231	SYNGTS_0852	sll1738	sll1738	sll1738; hypothetical protein
P73385	sll1739	NA	syn:sll1739	NA	hypothetical protein	NA	NA	P73385	Sll1739 protein.	NA	928806	complement(928806..929885)	359	SYNGTS_0851	sll1739	sll1739	sll1739; hypothetical protein
P36239	sll1740	rplS, rpl19	syn:sll1740	K02884	50S ribosomal protein L19	rpl19	50S ribosomal protein L19	P36239	50S ribosomal protein L19.	NA	926860	complement(926860..927228)	122	SYNGTS_0848	rpl19	sll1740	rpl19; 50S ribosomal protein L19; K02884 large subunit ribosomal protein L19
P36265	sll1742	nusG	syn:sll1742	K02601	transcription antitermination protein NusG	nusG	transcription antitermination protein NusG	P36265	Transcription antitermination protein nusG.	NA	925416	complement(925416..926033)	205	SYNGTS_0846	nusG	sll1742	nusG; transcription antitermination protein NusG; K02601 transcriptional antiterminator NusG
P36237	sll1743	rplK, rpl11	syn:sll1743	K02867	50S ribosomal protein L11	rpl11	50S ribosomal protein L11	P36237	50S ribosomal protein L11.	NA	924889	complement(924889..925314)	141	SYNGTS_0845	rpl11	sll1743	rpl11; 50S ribosomal protein L11; K02867 large subunit ribosomal protein L11
P36236	sll1744	rplA, rpl1	syn:sll1744	K02863	50S ribosomal protein L1	rpl1	50S ribosomal protein L1	P36236	50S ribosomal protein L1.	NA	924086	complement(924086..924802)	238	SYNGTS_0844	rpl1	sll1744	rpl1; 50S ribosomal protein L1; K02863 large subunit ribosomal protein L1
P23350	sll1745	rplJ, rpl10	syn:sll1745	K02864	50S ribosomal protein L10	rpl10	50S ribosomal protein L10	P23350	50S ribosomal protein L10.	NA	923318	complement(923318..923839)	173	SYNGTS_0843	rpl10	sll1745	rpl10; 50S ribosomal protein L10; K02864 large subunit ribosomal protein L10
P23349	sll1746	rplL, rpl12	syn:sll1746	K02935	50S ribosomal protein L7/L12	rpl12	50S ribosomal protein L12	P23349	50S ribosomal protein L7/L12.	NA	922844	complement(922844..923230)	128	SYNGTS_0842	rpl12	sll1746	rpl12; 50S ribosomal protein L7/L12; K02935 large subunit ribosomal protein L7/L12
P23353	sll1747	aroC	syn:sll1747	K01736	chorismate synthase	aroC	chorismate synthase	P23353	Chorismate synthase (EC 4.2.3.5) (5-enolpyruvylshikimate-3-phosphate phospholyase).	4.2.3.5	921549	complement(921549..922637)	362	SYNGTS_0841	aroC	sll1747	aroC; chorismate synthase; K01736 chorismate synthase [EC:4.2.3.5]
P73062	sll1749	NA	syn:sll1749	NA	hypothetical protein	NA	hypothetical protein	P73062	Sll1749 protein.	NA	561188	complement(561188..561658)	156	SYNGTS_0508	sll1749	sll1749	sll1749; hypothetical protein
P73061	NA	NA	NA	NA	NA	NA	NA	NA	NA	NA	NA	NA	NA	SYNGTS_0509	ssl3342	sll1749a	ssl3342; hypothetical protein
P73060	sll1750	ureC	syn:sll1750	K01428	urease alpha subunit	ureC	urease alpha subunit	P73061	Urease alpha subunit (EC 3.5.1.5) (Urea amidohydrolase alpha subunit).	3.5.1.5	559461	complement(559461..561170)	569	SYNGTS_0507	ureC	sll1750	ureC; urease alpha subunit; K01428 urease subunit alpha [EC:3.5.1.5]
P73054	sll1751	NA	syn:sll1751	NA	hypothetical protein	NA	hypothetical protein	P73060	Sll1751 protein.	NA	559015	complement(559015..559350)	111	SYNGTS_0506	sll1751	sll1751	sll1751; hypothetical protein
P73659	sll1752	NA	syn:sll1752	NA	hypothetical protein	NA	hypothetical protein	P73054	Sll1752 protein.	NA	553297	complement(553297..554019)	240	SYNGTS_0500	sll1752	sll1752	sll1752; hypothetical protein
P73652	sll1755	NA	syn:sll1755	NA	hypothetical protein	NA	NA	P73659	Sll1755 protein.	NA	1245892	complement(1245892..1247115)	407	SYNGTS_1128	sll1755	sll1755	sll1755; hypothetical protein
P73648	sll1757	NA	syn:sll1757	NA	hypothetical protein	NA	hypothetical protein	P73652	Sll1757 protein.	NA	1241313	complement(1241313..1242191)	292	SYNGTS_1121	sll1757	sll1757	sll1757; hypothetical protein
P73646	sll1758	NA	syn:sll1758	K03431	hypothetical protein	NA	MrsA protein homolog	P73648	Phosphoglucosamine mutase (EC 5.4.2.10).	5.4.2.10	1237543	complement(1237543..1238988)	481	SYNGTS_1117	glmM	sll1758	glmM; phosphoglucosamine mutase; K03431 phosphoglucosamine mutase [EC:5.4.2.10]
P73645	sll1760	thrB	syn:sll1760	K00872	homoserine kinase	thrB	homoserine kinase	P73646	Homoserine kinase (EC 2.7.1.39) (HSK) (HK).	2.7.1.39	1235136	complement(1235136..1236056)	306	SYNGTS_1115	thrB	sll1760	thrB; homoserine kinase; K00872 homoserine kinase [EC:2.7.1.39]
P73643	sll1761	NA	syn:sll1761	NA	hypothetical protein	NA	NA	P73645	Sll1761 protein.	NA	1234509	complement(1234509..1235123)	204	SYNGTS_1114	sll1761	sll1761	sll1761; hypothetical protein
P73642	sll1762	NA	syn:sll1762	K02030	periplasmic protein, putative polar amino acid transport system substrate-binding protein	NA	binding protein of ABC transporter	P73643	Sll1762 protein.	NA	1232784	complement(1232784..1233683)	299	SYNGTS_1112	sll1762	sll1762	sll1762; hypothetical protein; K02030 polar amino acid transport system substrate-binding protei
P73641	sll1763	NA	syn:sll1763	NA	hypothetical protein	NA	NA	P73642	Sll1763 protein.	NA	1232271	complement(1232271..1232675)	134	SYNGTS_1111	sll1763	sll1763	sll1763; hypothetical protein
P73640	sll1764	NA	syn:sll1764	NA	hypothetical protein	NA	NA	P73641	Sll1764 protein.	NA	1231770	complement(1231770..1232204)	144	SYNGTS_1110	sll1764	sll1764	sll1764; hypothetical protein
P73639	sll1765	NA	syn:sll1765	NA	hypothetical protein	NA	NA	P73640	Sll1765 protein.	NA	1231207	complement(1231207..1231686)	159	SYNGTS_1109	sll1765	sll1765	sll1765; hypothetical protein
P73636	sll1766	aslB, astB	syn:sll1766	K06871	arylsulfatase regulatory protein	NA	hypothetical protein	P73639	Hypothetical protein sll1766.	NA	1229971	complement(1229971..1231167)	398	SYNGTS_1108	aslB	sll1766	aslB; putative arylsulfatase regulatory protein; K06871 uncharacterized protein
P73631	sll1767	rpsF, rps6	syn:sll1767	K02990	30S ribosomal protein S6	rps6	30S ribosomal protein S6	P73636	30S ribosomal protein S6.	NA	1227591	complement(1227591..1227932)	113	SYNGTS_1105	rps6	sll1767	rps6; 30S ribosomal protein S6; K02990 small subunit ribosomal protein S6
P73628	sll1768	appB	syn:sll1768	K02033	ABC-type oligopeptide transport system permease protein	NA	probable oligopeptides ABC transporter permease protein	P73631	OppB in a binding protein-dependent transport system.	NA	1223666	complement(1223666..1224646)	326	SYNGTS_1100	sll1768	sll1768	sll1768; oligopeptide ABC transporter permease protein; K02033 peptide/nickel transport system p
P73627	sll1769	NA	syn:sll1769	NA	hypothetical protein	NA	hypothetical protein	P73628	Sll1769 protein.	NA	1222610	complement(1222610..1222927)	105	SYNGTS_1097	sll1769	sll1769	sll1769; hypothetical protein
P73626	sll1770	NA	syn:sll1770	NA	ABC1-like	NA	hypothetical protein	P73627	Hypothetical protein sll1770.	NA	1220473	complement(1220473..1222230)	585	SYNGTS_1096	sll1770	sll1770	sll1770; ABC1-like
P73625	sll1771	pphA	syn:sll1771	K01090	PII phosphatase	pphA	protein serin-threonin phosphatase	P73626	Sll1771 protein.	3.1.3.16	1219654	complement(1219654..1220418)	254	SYNGTS_1095	sll1771	sll1771	sll1771; hypothetical protein
P73623	sll1772	mutS	syn:sll1772	K07456	DNA mismatch repair protein MutS	mutS	DNA mismatch repair protein MutS	P73625	MutS2 protein.	NA	1217156	complement(1217156..1219624)	822	SYNGTS_1094	mutS	sll1772	mutS; DNA mismatch repair protein; K07456 DNA mismatch repair protein MutS2
P73620	sll1773	pirA	syn:sll1773	K06911	stress-induced protein	NA	hypothetical protein	P73623	Hypothetical protein sll1773.	NA	1215453	complement(1215453..1216151)	232	SYNGTS_1092	sll1773	sll1773	sll1773; hypothetical protein; K06911
P73619	sll1774	NA	syn:sll1774	NA	hypothetical protein	NA	hypothetical protein	P73620	Sll1774 protein.	NA	1211638	complement(1211638..1212420)	260	SYNGTS_1089	sll1774	sll1774	sll1774; hypothetical protein
P73618	sll1775	NA	syn:sll1775	NA	hypothetical protein	NA	hypothetical protein	P73619	Sll1775 protein.	NA	1208749	complement(1208749..1211202)	817	SYNGTS_1088	sll1775	sll1775	sll1775; hypothetical protein; K17108 non-lysosomal glucosylceramidase [EC:3.2.1.45]
Q55566	sll1776	deoC, dra	syn:sll1776	K01619	deoxyribose-phosphate aldolase	NA	deoxyribose-phosphate aldolase	P73618	Deoxyribose-phosphate aldolase (EC 4.1.2.4) (Phosphodeoxyriboaldolase) (Deoxyriboaldolase) (DERA).	4.1.2.4	1208020	complement(1208020..1208697)	225	SYNGTS_1087	deoC	sll1776	deoC; deoxyribose-phosphate aldolase; K01619 deoxyribose-phosphate aldolase [EC:4.1.2.4]
P73602	sll1780	ISY203b	syn:sll1780	K07495	transposase gene of IS4 family insertion sequence ISY203b	NA	putative transposase	Q55566	Putative transposase for insertion sequence element IS4SA.	NA	1200376	complement(1200376..1201392)	338	NA	NA	NA	NA
P73601	sll1783	NA	syn:sll1783	NA	hypothetical protein	NA	hypothetical protein	P73602	Hypothetical protein sll1783.	NA	1189940	complement(1189940..1190383)	147	SYNGTS_1072	sll1783	sll1783	sll1783; hypothetical protein
P73600	sll1784	NA	syn:sll1784	NA	periplasmic protein, function unknown	NA	NA	P73601	Sll1784 protein.	NA	1189110	complement(1189110..1189913)	267	SYNGTS_1071	sll1784	sll1784	sll1784; hypothetical protein
P73335	sll1785	NA	syn:sll1785	NA	periplasmic protein, function unknown	NA	NA	P73600	Sll1785 protein.	NA	1188079	complement(1188079..1188885)	268	SYNGTS_1070	sll1785	sll1785	sll1785; hypothetical protein
P77965	sll1786	NA	syn:sll1786	K03424	putative deoxyribonuclease, tatD homolog	tatD	similar to Sec-independent protein translocase protein TatD	P73335	Putative deoxyribonuclease sll1786 (EC 3.1.21.-).	3.1.21.-	860952	complement(860952..861737)	261	SYNGTS_0792	sll1786	sll1786	sll1786; hypothetical protein; K03424 TatD DNase family protein [EC:3.1.21.-]
P73334	sll1787	rpoB	syn:sll1787	K03043	DNA-directed RNA polymerase beta chain	rpoB	RNA polymerase beta subunit	P77965	DNA-directed RNA polymerase beta chain (EC 2.7.7.6) (RNAP beta subunit) (Transcriptase beta chain) (RNA polymerase subunit beta).	2.7.7.6	857558	complement(857558..860866)	1102	SYNGTS_0791	rpoB	sll1787	rpoB; DNA-directed RNA polymerase subunit beta; K03043 DNA-directed RNA polymerase subunit beta
P73333	sll1789	rpoC2	syn:sll1789	K03046	DNA-directed RNA polymerase beta' chain	rpoC2	RNA polymerase beta prime subunit	P73334	DNA-directed RNA polymerase beta' chain (EC 2.7.7.6) (RNAP beta' subunit) (Transcriptase beta' chain) (RNA polymerase beta' subunit).	2.7.7.6	853497	complement(853497..857450)	1317	SYNGTS_0790	rpoC2	sll1789	rpoC2; DNA-directed RNA polymerase subunit beta'; K03046 DNA-directed RNA polymerase subunit bet
P73332	sll1791	ISY802a	syn:sll1791	K07492	putative transposase gene of IS5 family insertion sequence ISY802a	NA	putative transposase	P73333	Transposase.	NA	852895	complement(852895..853281)	128	SYNGTS_0789	sll1791	sll1791	sll1791; transposase
P46445	sll1792	ISY802a	syn:sll1792	K07492	putative transposase gene of IS5 family insertion sequence ISY802a	NA	putative transposase	P73332	Transposase.	NA	852470	complement(852470..852898)	142	SYNGTS_0788	sll1792	sll1792	sll1792; transposase
P73322	sll1796	petJ	syn:sll1796	K08906	cytochrome c553	petJ	cytochrome c553	P46445	Cytochrome c6 precursor (Soluble cytochrome f) (Cytochrome c553) (Cytochrome c-553).	NA	845966	complement(845966..846328)	120	SYNGTS_0780	petJ	sll1796	petJ; cytochrome c553; K08906 cytochrome c6
P73320	sll1797	ycf21	syn:sll1797	NA	Ycf21 gene product	ycf21	hypothetical protein YCF21	P73322	Ycf21 gene product.	NA	843613	complement(843613..844221)	202	SYNGTS_0777	ycf21	sll1797	ycf21; hypothetical protein
P73319	sll1799	rplC, rpl3	syn:sll1799	K02906	50S ribosomal protein L3	rpl3	50S ribosomal protein L3	P73320	50S ribosomal protein L3.	NA	841972	complement(841972..842613)	213	SYNGTS_0775	rpl3	sll1799	rpl3; 50S ribosomal protein L3; K02906 large subunit ribosomal protein L3
P73318	sll1800	rplD, rpl4	syn:sll1800	K02926	50S ribosomal protein L4	rpl4	50S ribosomal protein L4	P73319	50S ribosomal protein L4.	NA	841300	complement(841300..841932)	210	SYNGTS_0774	rpl4	sll1800	rpl4; 50S ribosomal protein L4; K02926 large subunit ribosomal protein L4
P73317	sll1801	rplW, rpl23	syn:sll1801	K02892	50S ribosomal protein L23	rpl23	50S ribosomal protein L23	P73318	50S ribosomal protein L23.	NA	841002	complement(841002..841307)	101	SYNGTS_0773	rpl23	sll1801	rpl23; 50S ribosomal protein L23; K02892 large subunit ribosomal protein L23
P73315	sll1802	rplB, rpl2	syn:sll1802	K02886	50S ribosomal protein L2	rpl2	50S ribosomal protein L2	P73317	50S ribosomal protein L2.	NA	840122	complement(840122..840952)	276	SYNGTS_0772	rpl2	sll1802	rpl2; 50S ribosomal protein L2; K02886 large subunit ribosomal protein L2
P73314	sll1803	rplV, rpl22	syn:sll1803	K02890	50S ribosomal protein L22	rpl22	50S ribosomal protein L22	P73315	50S ribosomal protein L22.	NA	839430	complement(839430..839795)	121	SYNGTS_0770	rpl22	sll1803	rpl22; 50S ribosomal protein L22; K02890 large subunit ribosomal protein L22
P73313	sll1804	rpsC, rps3	syn:sll1804	K02982	30S ribosomal protein S3	rps3	30S ribosomal protein S3	P73314	30S ribosomal protein S3.	NA	838678	complement(838678..839400)	240	SYNGTS_0769	rps3	sll1804	rps3; 30S ribosomal protein S3; K02982 small subunit ribosomal protein S3
P73310	sll1805	rplP, rpl16	syn:sll1805	K02878	50S ribosomal protein L16	rpl16	50S ribosomal protein L16	P73313	50S ribosomal protein L16.	NA	838218	complement(838218..838637)	139	SYNGTS_0768	rpl16	sll1805	rpl16; 50S ribosomal protein L16; K02878 large subunit ribosomal protein L16
P73309	sll1806	rplN, rpl14	syn:sll1806	K02874	50S ribosomal protein L14	rpl14	50S ribosomal protein L14	P73310	50S ribosomal protein L14.	NA	837349	complement(837349..837717)	122	SYNGTS_0765	rpl14	sll1806	rpl14; 50S ribosomal protein L14; K02874 large subunit ribosomal protein L14
P73308	sll1807	rplX, rpl24	syn:sll1807	K02895	50S ribosomal protein L24	rpl24	50S ribosomal protein L24	P73309	50S ribosomal protein L24.	NA	837001	complement(837001..837318)	105	SYNGTS_0764	rpl24	sll1807	rpl24; 50S ribosomal protein L24; K02895 large subunit ribosomal protein L24
P73307	sll1808	rplE, rpl5	syn:sll1808	K02931	50S ribosomal protein L5	rpl5	50S ribosomal protein L5	P73308	50S ribosomal protein L5.	NA	836352	complement(836352..836954)	200	SYNGTS_0763	rpl5	sll1808	rpl5; 50S ribosomal protein L5; K02931 large subunit ribosomal protein L5
P73306	sll1809	rpsH, rps8	syn:sll1809	K02994	30S ribosomal protein S8	rps8	30S ribosomal protein S8	P73307	30S ribosomal protein S8.	NA	835859	complement(835859..836260)	133	SYNGTS_0762	rps8	sll1809	rps8; 30S ribosomal protein S8; K02994 small subunit ribosomal protein S8
P73305	sll1810	rplF, rpl6	syn:sll1810	K02933	50S ribosomal protein L6	rpl6	50S ribosomal protein L6	P73306	50S ribosomal protein L6.	NA	835260	complement(835260..835799)	179	SYNGTS_0761	rpl6	sll1810	rpl6; 50S ribosomal protein L6; K02933 large subunit ribosomal protein L6
P73304	sll1811	rplR, rpl18	syn:sll1811	K02881	50S ribosomal protein L18	rpl18	50S ribosomal protein L18	P73305	50S ribosomal protein L18.	NA	834894	complement(834894..835256)	120	SYNGTS_0760	rpl18	sll1811	rpl18; 50S ribosomal protein L18; K02881 large subunit ribosomal protein L18
P73303	sll1812	rpsE, rps5	syn:sll1812	K02988	30S ribosomal protein S5	rps5	30S ribosomal protein S5	P73304	30S ribosomal protein S5.	NA	834333	complement(834333..834854)	173	SYNGTS_0759	rps5	sll1812	rps5; 30S ribosomal protein S5; K02988 small subunit ribosomal protein S5
P77964	sll1813	rplO, rpl15	syn:sll1813	K02876	50S ribosomal protein L15	rpl15	50S ribosomal protein L15	P73303	50S ribosomal protein L15.	NA	833821	complement(833821..834264)	147	SYNGTS_0758	rpl15	sll1813	rpl15; 50S ribosomal protein L15; K02876 large subunit ribosomal protein L15
P73302	sll1814	secY	syn:sll1814	K03076	preprotein translocase SecY subunit	secY	preprotein translocase SecY subunit	P77964	Preprotein translocase secY subunit.	NA	832391	complement(832391..833719)	442	SYNGTS_0757	secY	sll1814	secY; preprotein translocase subunit SecY; K03076 preprotein translocase subunit SecY
P73299	sll1815	adk	syn:sll1815	K00939	adenylate kinase	NA	adenylate kinase	P73302	Adenylate kinase 1 (EC 2.7.4.3) (ATP-AMP transphosphorylase 1).	2.7.4.3	831702	complement(831702..832265)	187	SYNGTS_0756	adk	sll1815	adk; adenylate kinase; K00939 adenylate kinase [EC:2.7.4.3]
P73298	sll1816	rpsM, rps13	syn:sll1816	K02952	30S ribosomal protein S13	rps13	30S ribosomal protein S13	P73299	30S ribosomal protein S13.	NA	830635	complement(830635..831018)	127	SYNGTS_0753	rps13	sll1816	rps13; 30S ribosomal protein S13; K02952 small subunit ribosomal protein S13
P73297	sll1817	rpsK, rps11	syn:sll1817	K02948	30S ribosomal protein S11	rps11	30S ribosomal protein S11	P73298	30S ribosomal protein S11.	NA	830194	complement(830194..830586)	130	SYNGTS_0752	rps11	sll1817	rps11; 30S ribosomal protein S11; K02948 small subunit ribosomal protein S11
P73296	sll1818	rpoA	syn:sll1818	K03040	DNA-directed RNA polymerase alpha chain	rpoA	RNA polymerase alpha subunit	P73297	DNA-directed RNA polymerase alpha chain (EC 2.7.7.6) (RNAP alpha subunit) (Transcriptase alpha chain) (RNA polymerase subunit alpha).	2.7.7.6	829141	complement(829141..830085)	314	SYNGTS_0751	rpoA	sll1818	rpoA; DNA-directed RNA polymerase subunit alpha; K03040 DNA-directed RNA polymerase subunit alph
P73295	sll1819	rplQ, rpl17	syn:sll1819	K02879	50S ribosomal protein L17	rpl17	50S ribosomal protein L17	P73296	50S ribosomal protein L17.	NA	828713	complement(828713..829063)	116	SYNGTS_0750	rpl17	sll1819	rpl17; 50S ribosomal protein L17; K02879 large subunit ribosomal protein L17
P73294	sll1820	truA, hisT	syn:sll1820	K06173	pseudouridine synthase 1	NA	tRNA pseudouridine synthase 1	P73295	tRNA pseudouridine synthase A (EC 5.4.99.12) (tRNA-uridine isomerase I) (tRNA pseudouridylate synthase I).	5.4.99.12	827868	complement(827868..828695)	275	SYNGTS_0749	truA	sll1820	truA; tRNA pseudouridine synthase A; K06173 tRNA pseudouridine38-40 synthase [EC:5.4.99.12]
P73293	sll1821	rplM, rpl13	syn:sll1821	K02871	50S ribosomal protein L13	rpl13	50S ribosomal protein L13	P73294	50S ribosomal protein L13.	NA	827348	complement(827348..827803)	151	SYNGTS_0748	rpl13	sll1821	rpl13; 50S ribosomal protein L13; K02871 large subunit ribosomal protein L13
P73290	sll1822	rpsI, rps9	syn:sll1822	K02996	30S ribosomal protein S9	rps9	30S ribosomal protein S9	P73293	30S ribosomal protein S9.	NA	826935	complement(826935..827348)	137	SYNGTS_0747	rps9	sll1822	rps9; 30S ribosomal protein S9; K02996 small subunit ribosomal protein S9
P73289	sll1823	purA, adeK	syn:sll1823	K01939	adenylosuccinate synthetase	purA	adenylosuccinate synthetase	P73290	Adenylosuccinate synthetase (EC 6.3.4.4) (IMP--aspartate ligase) (AdSS) (AMPSase).	6.3.4.4	824584	complement(824584..825915)	443	SYNGTS_0744	purA	sll1823	purA; adenylosuccinate synthetase; K01939 adenylosuccinate synthase [EC:6.3.4.4]
P73288	sll1824	rplY, rpl25	syn:sll1824	K02897	50S ribosomal protein L25	rpl25	50S ribosomal protein L25	P73289	50S ribosomal protein L25.	NA	824228	complement(824228..824584)	118	SYNGTS_0743	rpl25	sll1824	rpl25; 50S ribosomal protein L25; K02897 large subunit ribosomal protein L25
P73120	sll1825	NA	syn:sll1825	NA	aklaviketone reductase	NA	hypothetical protein	P73288	Aklaviketone reductase.	NA	823383	complement(823383..823973)	196	SYNGTS_0742	sll1825	sll1825	sll1825; aklaviketone reductase
P73119	sll1830	NA	syn:sll1830	NA	hypothetical protein	NA	NA	P73120	Sll1830 protein.	NA	626349	complement(626349..627425)	358	SYNGTS_0571	sll1830	sll1830	sll1830; hypothetical protein
P73118	sll1831	glcF	syn:sll1831	K11473	glycolate oxidase subunit, (Fe-S)protein	NA	glycolate oxidase subunit, (Fe-S)protein	P73119	Glycolate oxidase subunit (Fe-S) protein.	NA	624899	complement(624899..626281)	460	SYNGTS_0570	glcF	sll1831	glcF; glycolate oxidase subunit (Fe-S) protein; K11473 glycolate oxidase iron-sulfur subunit
P73117	sll1832	NA	syn:sll1832	NA	hypothetical protein	NA	hypothetical protein	P73118	Sll1832 protein.	NA	624136	complement(624136..624594)	152	SYNGTS_0569	sll1832	sll1832	sll1832; hypothetical protein
P73112	sll1833	ftsI, pbpB	syn:sll1833	K03587	penicillin-binding protein	NA	penicillin-binding protein	P73117	Penicillin-binding protein.	2.4.1.129	622300	complement(622300..624123)	607	SYNGTS_0568	ftsI	sll1833	ftsI; penicillin-binding protein; K03587 cell division protein FtsI (penicillin-binding protein
P73111	sll1834	NA	syn:sll1834	NA	hypothetical protein	NA	hypothetical protein	P73112	Sll1834 protein.	NA	618311	complement(618311..618715)	134	SYNGTS_0563	sll1834	sll1834	sll1834; hypothetical protein
P73107	sll1835	NA	syn:sll1835	NA	periplasmic protein, function unknown	NA	hypothetical protein	P73111	Sll1835 protein.	NA	617390	complement(617390..618187)	265	SYNGTS_0562	sll1835	sll1835	sll1835; hypothetical protein
P74510	sll1837	NA	syn:sll1837	NA	periplasmic protein, function unknown	NA	NA	P73107	Sll1837 protein.	NA	615266	complement(615266..615703)	145	SYNGTS_0558	sll1837	sll1837	sll1837; hypothetical protein
P74502	sll1841	odhB, citM	syn:sll1841	K00627	dihydrolipoamide acetyltransferase component (E2) of pyruvate dehydrogenase complex	NA	pyruvate dehydrogenase dihydrolipoamide acetyltransferase component (E2)	P74510	Dihydrolipoamide acetyltransferase component (E2) of pyruvate dehydrogenase complex.	2.3.1.12	2251657	complement(2251657..2252958)	433	SYNGTS_2043	odhB	sll1841	odhB; dihydrolipoamide acetyltransferase component(E2) of pyruvate dehydrogenase complex; K00627
P74498	sll1845	NA	syn:sll1845	K07185	hypothetical protein	NA	hypothetical protein	P74502	Sll1845 protein.	NA	2243250	complement(2243250..2243729)	159	SYNGTS_2035	sll1845	sll1845	sll1845; hypothetical protein; K07185 tryptophan-rich sensory protein
P74496	sll1848	plsC	syn:sll1848	K00655	putative 1-acyl-sn-glycerol-3-phosphate acyltransferase	NA	putative acyltransferas	P74498	Sll1848 protein.	2.3.1.51	2238277	complement(2238277..2238954)	225	SYNGTS_2031	sll1848	sll1848	sll1848; hypothetical protein; K00655 1-acyl-sn-glycerol-3-phosphate acyltransferase [EC:2.3.1.5
P74495	sll1849	NA	syn:sll1849	NA	hypothetical protein	NA	probable dioxygenase Rieske iron-sulfur component	P74496	Sll1849 protein.	NA	2236419	complement(2236419..2237054)	211	SYNGTS_2029	sll1849	sll1849	sll1849; hypothetical protein
P74494	sll1851	NA	syn:sll1851	NA	hypothetical protein	NA	NA	P74495	Sll1851 protein.	NA	2235072	complement(2235072..2235458)	128	SYNGTS_2026	sll1851	sll1851	sll1851; hypothetical protein
P74493	sll1852	ndk, ndkR	syn:sll1852	K00940	nucleoside diphosphate kinase	NA	nucleoside diphosphate kinase	P74494	Nucleoside diphosphate kinase (EC 2.7.4.6) (NDK) (NDP kinase) (Nucleoside-2-P kinase).	2.7.4.6	2234304	complement(2234304..2234753)	149	SYNGTS_2025	ndkR	sll1852	ndkR; nucleoside diphosphate kinase; K00940 nucleoside-diphosphate kinase [EC:2.7.4.6]
P74492	sll1853	NA	syn:sll1853	NA	hypothetical protein	NA	NA	P74493	Sll1853 protein.	NA	2233809	complement(2233809..2234273)	154	SYNGTS_2024	sll1853	sll1853	sll1853; hypothetical protein
P74489	sll1854	xthA, xth	syn:sll1854	K01142	exodeoxyribonuclease III	NA	exodeoxyribonuclease III	P74492	Exodeoxyribonuclease III.	3.1.11.2	2233037	complement(2233037..2233834)	265	SYNGTS_2023	xthA	sll1854	xthA; exodeoxyribonuclease III; K01142 exodeoxyribonuclease III [EC:3.1.11.2]
Q57495	sll1858	NA	syn:sll1858	NA	hypothetical protein	NA	NA	P74489	Sll1858 protein.	NA	2228445	complement(2228445..2230328)	627	SYNGTS_2020	sll1858	sll1858	sll1858; hypothetical protein
P74487	sll1860	ISY523d	syn:sll1860	K07492	putative transposase gene of IS5 family insertion sequence ISY523d	NA	putative transposase	Q57495	Transposase (IS5Sc transposase).	NA	2226619	complement(2226619..2227404)	261	SYNGTS_2018	sll1860	sll1860	sll1860; transposase
P74486	sll1861	ISY523o	syn:sll1861	K07492	putative transposase gene of IS5 family insertion sequence ISY523o	NA	putative transposase	P74487	Transposase.	NA	2225766	complement(2225766..2226530)	254	SYNGTS_2017	sll1861	sll1861	sll1861; transposase
P74485	sll1862	NA	syn:sll1862	NA	hypothetical protein	NA	NA	P74486	Sll1862 protein.	NA	2225278	complement(2225278..2225709)	143	SYNGTS_2016	sll1862	sll1862	sll1862; hypothetical protein
P74477	sll1863	NA	syn:sll1863	NA	hypothetical protein	NA	NA	P74485	Sll1863 protein.	NA	2224789	complement(2224789..2225112)	107	SYNGTS_2015	sll1863	sll1863	sll1863; hypothetical protein
P74476	sll1864	NA	syn:sll1864	K03281	chloride channel protein	NA	probable chloride channel protein	P74477	Chloride channel protein.	NA	2216476	complement(2216476..2219175)	899	SYNGTS_2007	sll1864	sll1864	sll1864; chloride channel protein; K03281 chloride channel protein, CIC family
P74144	sll1865	pfbB	syn:sll1865	K02836	peptide chain release factor RF-2	prfB	peptide chain release factor 2	P74476	Peptide chain release factor 2 (RF-2).	NA	2214685	complement(2214685..2215692)	335	SYNGTS_2006	prfB	sll1865	prfB; peptide chain release factor; K02836 peptide chain release factor 2
P16033	sll1866	NA	syn:sll1866	K07566	hypothetical protein	NA	hypothetical protein	P74144	Sll1866 protein.	NA	1820238	complement(1820238..1820837)	199	SYNGTS_1656	sll1866	sll1866	sll1866; hypothetical protein; K07566 L-threonylcarbamoyladenylate synthase [EC:2.7.7.87]
P74143	sll1867	psbA3, psba-3	syn:sll1867	K02703	photosystem II reaction center D1 protein	psbA3	photosystem II D1 protein	P16033	Photosystem Q(B) protein (32 kDa thylakoid membrane protein) (Photosystem II protein D1).	NA	1818915	complement(1818915..1819997)	360	SYNGTS_1655	psbA3	sll1867	psbA3; photosystem II D1 protein; K02703 photosystem II P680 reaction center D1 protein
P74141	sll1868	dnaG	syn:sll1868	K02316	DNA primase	dnaG	DNA primase	P74143	DNA primase (EC 2.7.7.-).	2.7.7.-	1816855	complement(1816855..1818762)	635	SYNGTS_1654	dnaG	sll1868	dnaG; DNA primase; K02316 DNA primase [EC:2.7.7.-]
P74140	sll1869	cbaB	syn:sll1869	K00517	probable dioxygenase, Rieske iron-sulfur component	NA	probable dioxygenase, Rieske iron-sulfur component	P74141	3-chlorobenzoate-3,4-dioxygenase.	1.14.-.-	1814231	complement(1814231..1815304)	357	SYNGTS_1652	cbaB	sll1869	cbaB; 3-chlorobenzoate-3,4-dioxygenase
P74137	sll1870	NA	syn:sll1870	K02071	ABC transporter ATP-binding protein	NA	ATP-binding protein of ABC transporter	P74140	ABC transporter.	NA	1813554	complement(1813554..1814234)	226	SYNGTS_1651	sll1870	sll1870	sll1870; ABC transporter; K02071 D-methionine transport system ATP-binding protein
P74136	sll1871	hik6	syn:sll1871	K02486	two-component sensor histidine kinase	NA	two-component system sensory histidine kinase	P74137	Sensor protein.	2.7.13.3	1808922	complement(1808922..1810946)	674	SYNGTS_1648	sll1871	sll1871	sll1871; sensory transduction histidine kinase Hik6
P74135	sll1872	lytR	syn:sll1872	NA	membrane bound protein LytR	NA	transcriptional regulator	P74136	Membrane bound protein; LytR.	NA	1807333	complement(1807333..1808724)	463	SYNGTS_1647	lytR	sll1872	lytR; membrane bound protein LytR
P74134	sll1873	NA	syn:sll1873	NA	hypothetical protein	NA	NA	P74135	Sll1873 protein.	NA	1806871	complement(1806871..1807236)	121	SYNGTS_1646	sll1873	sll1873	sll1873; hypothetical protein
P74133	sll1874	chlAII, AT103	syn:sll1874	K04035	Oxygen-dependent Mg-protoporphyrin IX monomethylester cyclase, phytochrome-regulated gene	NA	hypothetical protein	P74134	cyclase 2 (EC 1.14.13.81) (Mg-protoporphyrin IX monomethyl ester oxidative cyclase 2).	1.14.13.81	1805220	complement(1805220..1806296)	358	SYNGTS_1645	chlAII	sll1874	chlAII; magnesium-protoporphyrin IX monomethyl ester cyclase AT103; K04035 magnesium-protoporphy
P74132	sll1875	ho2	syn:sll1875	K00510	heme oxygenase	ho2	heme oxygenase	P74133	Heme oxygenase 2 (EC 1.14.99.3).	1.14.99.3	1804403	complement(1804403..1805155)	250	SYNGTS_1644	ho2	sll1875	ho2; heme oxygenase; K00510 heme oxygenase [EC:1.14.99.3]
P74127	sll1876	hemN1	syn:sll1876	K02495	oxygen-independent coprophorphyrinogen III oxidase	hemN	oxygen independent coprophorphyrinogen III oxidase	P74132	Oxygen-independent coproporphyrinogen III oxidase (EC 1.3.99.22) (Coproporphyrinogenase) (Coprogen oxidase).	1.3.99.22	1802742	complement(1802742..1804142)	466	SYNGTS_1643	hemN	sll1876	hemN; oxygen-independent coprophorphyrinogen III oxidase; K02495 oxygen-independent coproporphyr
P74126	sll1878	futC	syn:sll1878	K02010	ABC-type iron transport system ATP-binding protein	NA	iron(III)-transport ATP-binding protein	P74127	ABC transporter.	3.6.3.30	1797552	complement(1797552..1798658)	368	SYNGTS_1638	sll1878	sll1878	sll1878; ABC transporter; K02010 iron(III) transport system ATP-binding protein [EC:3.6.3.30]
P74125	sll1879	ycf55, rre23	syn:sll1879	NA	hypothetical protein	NA	two-component response regulator	P74126	Ycf55-like protein.	NA	1795778	complement(1795778..1797466)	562	SYNGTS_1637	ycf55	sll1879	ycf55; two-component response regulator Rre23
P74123	sll1880	NA	syn:sll1880	NA	hypothetical protein	NA	hypothetical protein	P74125	UPF0047 protein sll1880.	NA	1795121	complement(1795121..1795564)	147	SYNGTS_1636	sll1880	sll1880	sll1880; hypothetical protein
P74122	sll1882	NA	syn:sll1882	NA	hypothetical protein	NA	NA	P74123	Sll1882 protein.	NA	1792784	complement(1792784..1793308)	174	SYNGTS_1634	sll1882	sll1882	sll1882; hypothetical protein
P74121	sll1883	argJ	syn:sll1883	K00620	glutamate N-acetyltransferase / amino-acid N-acetyltransferase	argJ	arginine biosynthesis bifunctional protein ArgJ	P74122	[Contains: Arginine biosynthesis bifunctional protein argJ alpha chain; Arginine biosynthesis bifunctional protein argJ beta chain].	2.3.1.1 2.3.1.35	1791417	complement(1791417..1792658)	413	SYNGTS_1633	argJ	sll1883	argJ; ornithine acetyltransferase; K00620 glutamate N-acetyltransferase / amino-acid N-acetyltra
P74119	sll1884	NA	syn:sll1884	NA	hypothetical protein	NA	hypothetical protein	P74121	Sll1884 protein.	NA	1790235	complement(1790235..1791359)	374	SYNGTS_1632	sll1884	sll1884	sll1884; hypothetical protein
P74118	sll1885	NA	syn:sll1885	NA	hypothetical protein	NA	NA	P74119	Sll1885 protein.	NA	1785835	complement(1785835..1788372)	845	SYNGTS_1630	sll1885	sll1885	sll1885; hypothetical protein
P74115	sll1886	NA	syn:sll1886	NA	putative low-redox potential cytochrome	NA	hypothetical protein	P74118	Sll1886 protein.	NA	1784994	complement(1784994..1785560)	188	SYNGTS_1629	sll1886	sll1886	sll1886; hypothetical protein
P74110	sll1888	hik5	syn:sll1888	K00936	two-component sensor histidine kinase	NA	two-component sensor histidine kinase	P74115	Sensory transduction histidine kinase.	2.7.3.-	1782057	complement(1782057..1783355)	432	SYNGTS_1626	sll1888	sll1888	sll1888; sensory transduction histidine kinase Hik5
P74109	sll1890	NA	syn:sll1890	K02230	hypothetical protein	cobN	similar to cobalamin biosynthetic protein CobN	P74110	CobN protein.	6.6.1.2	1776983	complement(1776983..1777537)	184	SYNGTS_1621	cobN	sll1890	cobN; CobN protein; K02230 cobaltochelatase CobN [EC:6.6.1.2]
P74107	sll1891	NA	syn:sll1891	NA	hypothetical protein	NA	NA	P74109	Sll1891 protein.	NA	1776081	complement(1776081..1776839)	252	SYNGTS_1620	sll1891	sll1891	sll1891; hypothetical protein
P74106	sll1892	NA	syn:sll1892	NA	hypothetical protein	NA	NA	P74107	Sll1892 protein.	NA	1772457	complement(1772457..1773203)	248	SYNGTS_1618	sll1892	sll1892	sll1892; hypothetical protein
P74104	sll1893	hisF	syn:sll1893	K02500	cyclase HisF	hisF	cyclase	P74106	Imidazole glycerol phosphate synthase subunit hisF (EC 4.1.3.-) (IGP synthase cyclase subunit) (IGP synthase subunit hisF) (ImGP synthase subunit hisF) (IGPS subunit hisF).	4.1.3.-	1771458	complement(1771458..1772243)	261	SYNGTS_1617	hisF	sll1893	hisF; cyclase; K02500 cyclase [EC:4.1.3.-]
P74101	sll1894	ribA	syn:sll1894	K01497 K02858	GTP cyclohydrolase II / 3,4-dihydroxy-2-butanone 4-phosphate synthase (dhbp synthase)	ribA	riboflavin biosynthesis protein RibA	P74104	Riboflavin biosynthesis protein ribAB [Includes: GTP cyclohydrolase-2 (EC 3.5.4.25) (GTP cyclohydrolase II); 3,4-dihydroxy-2-butanone 4- phosphate synthase (DHBP synthase)].	3.5.4.25 4.1.99.12	1768748	complement(1768748..1770418)	556	SYNGTS_1615	ribA	sll1894	ribA; GTP cyclohydrolase II; K14652 3,4-dihydroxy 2-butanone 4-phosphate synthase / GTP cyclohyd
P74098	sll1895	NA	syn:sll1895	NA	hypothetical protein	NA	hypothetical protein	P74101	Hypothetical protein sll1895.	NA	1764835	complement(1764835..1766925)	696	SYNGTS_1612	sll1895	sll1895	sll1895; hypothetical protein
P74096	sll1897	NA	syn:sll1897	NA	hypothetical protein	NA	hypothetical protein	P74098	Sll1897 protein.	NA	1762454	complement(1762454..1762879)	141	SYNGTS_1609	sll1897	sll1897	sll1897; hypothetical protein
Q79EF2	sll1898	NA	syn:sll1898	K02259	hypothetical protein	NA	hypothetical protein	P74096	Sll1898 protein.	NA	1758693	complement(1758693..1759691)	332	SYNGTS_1607	sll1898	sll1898	sll1898; hypothetical protein; K02259 cytochrome c oxidase assembly protein subunit 15
Q79EF3	sll1899	ctaB	syn:sll1899	K02301	protoheme IX farnesyltransferase	ctaB	cytochrome c oxidase folding protein	Q79EF2	Cytochrome c oxidase folding protein.	2.5.1.-	1757592	complement(1757592..1758542)	316	SYNGTS_1606	ctaB	sll1899	ctaB; cytochrome c oxidase folding protein; K02301 protoheme IX farnesyltransferase [EC:2.5.1.-]
P73835	sll1900	act	syn:sll1900	NA	acetyltransferase	act	acetyltransferase	Q79EF3	Acetyltransferase.	NA	1756594	complement(1756594..1757223)	209	SYNGTS_1604	act	sll1900	act; acetyltransferase
P73828	sll1902	NA	syn:sll1902	K00799	hypothetical protein	NA	hypothetical protein	P73835	Sll1902 protein.	2.5.1.18	1451319	complement(1451319..1452518)	399	SYNGTS_1316	sll1902	sll1902	sll1902; hypothetical protein; K00799 glutathione S-transferase [EC:2.5.1.18]
P73827	sll1905	hik19	syn:sll1905	K11527	two-component hybrid histidine kinase	NA	two-component hybrid sensor and regulator	P73828	Hybrid sensory kinase.	2.7.13.3	1441002	complement(1441002..1444046)	1014	SYNGTS_1309	sll1905	sll1905	sll1905; hybrid sensory kinase Hik19
P73821	sll1906	NA	syn:sll1906	K08226	hypothetical protein that may be an assembly factor for photosynthetic complex	NA	hypothetical protein	P73827	44.5 kD bacteriochlorophyll synthase subunit.	NA	1439487	complement(1439487..1440941)	484	SYNGTS_1308	sll1906	sll1906	sll1906; 44.5-kDa chlorophyll synthase subunit; K08226 MFS transporter, BCD family, chlorophyll
P73820	sll1908	serA	syn:sll1908	K00058	phosphoglycerate dehydrogenase	serA	D-3-phosphoglycerate dehydrogenase	P73821	D-3-phosphoglycerate dehydrogenase (EC 1.1.1.95) (PGDH).	1.1.1.95	1432976	complement(1432976..1434556)	526	SYNGTS_1302	serA	sll1908	serA; phosphoglycerate dehydrogenase; K00058 D-3-phosphoglycerate dehydrogenase [EC:1.1.1.95]
Q46363	sll1909	prmA	syn:sll1909	K02687	probable methyltransferase	NA	probable methyltransferase	P73820	Ribosomal protein L11 methyltransferase (EC 2.1.1.-) (L11 Mtase).	2.1.1.-	1431996	complement(1431996..1432898)	300	SYNGTS_1301	prmA	sll1909	prmA; ribosomal protein L11 methyltransferase PrmA; K02687 ribosomal protein L11 methyltransfera
P73253	sll1910	zam	syn:sll1910	K12573	acetazolamide conferring resistance protein	zam	protein conferring resistance to acetazolamide Zam	Q46363	Acetazolamide conferring resistance protein zam.	3.1.-.-	777066	complement(777066..779411)	781	SYNGTS_0706	zam	sll1910	zam; hypothetical protein; K12573 ribonuclease R [EC:3.1.-.-]
P73251	sll1911	NA	syn:sll1911	NA	hypothetical protein	NA	hypothetical protein	P73253	Sll1911 protein.	NA	776551	complement(776551..776796)	81	SYNGTS_0705	sll1911	sll1911	sll1911; hypothetical protein
P73250	sll1912	NA	syn:sll1912	K07063	hypothetical protein	NA	hypothetical protein	P73251	Sll1912 protein.	NA	775687	complement(775687..776061)	124	SYNGTS_0703	sll1912	sll1912	sll1912; hypothetical protein
P73247	sll1913	NA	syn:sll1913	NA	hypothetical protein	NA	hypothetical protein	P73250	Sll1913 protein.	NA	773827	complement(773827..775626)	599	SYNGTS_0702	sll1913	sll1913	sll1913; hypothetical protein
P73246	sll1915	NA	syn:sll1915	NA	hypothetical protein	NA	hypothetical protein	P73247	Sll1915 protein.	NA	770930	complement(770930..771481)	183	SYNGTS_0699	sll1915	sll1915	sll1915; hypothetical protein
P73245	sll1916	NA	syn:sll1916	K00969	nicotinate-nucleotide adenylyltransferase	NA	hypothetical protein	P73246	Probable nicotinate-nucleotide adenylyltransferase (EC 2.7.7.18) (Deamido-NAD(+) pyrophosphorylase) (Deamido-NAD(+) diphosphorylase) (Nicotinate mononucleotide adenylyltransferase) (NaMN adenylyltransferase).	2.7.7.18	770288	complement(770288..770890)	200	SYNGTS_0698	nadD	sll1916	nadD; hypothetical protein; K00969 nicotinate-nucleotide adenylyltransferase [EC:2.7.7.18]
P73241	sll1917	hemN2	syn:sll1917	K02495	oxygen-independent coproporphyrinogen III oxidase	hemN	oxygen independent coprophorphyrinogen III oxidase	P73245	Oxygen-independent coproporphyrinogen III oxidase-like protein sll1917 (EC 1.3.99.-).	1.3.99.22	769053	complement(769053..770291)	412	SYNGTS_0697	hemN	sll1917	hemN; oxygen-independent coprophorphyrinogen III oxidase; K02495 oxygen-independent coproporphyr
P73240	sll1920	pacS	syn:sll1920	K01533	copper-transporting P-type ATPase PacS	pacS	copper transporting CPx-type ATPase PacS	P73241	Cation-transporting ATPase pacS (EC 3.6.3.-).	3.6.3.4	764301	complement(764301..766538)	745	SYNGTS_0693	sll1920	sll1920	sll1920; cation-transporting ATPase E1-E2 ATPase; K17686 Cu+-exporting ATPase [EC:3.6.3.54]
P73234	sll1921	NA	syn:sll1921	NA	hypothetical protein	NA	hypothetical protein	P73240	Sll1921 protein.	NA	763317	complement(763317..764072)	251	SYNGTS_0692	sll1921	sll1921	sll1921; hypothetical protein
P73223	sll1924	sycrp2	syn:sll1924	NA	sycrp1 homolog	NA	transcriptional regulator	P73234	Sll1924 protein.	NA	754877	complement(754877..755602)	241	SYNGTS_0686	sll1924	sll1924	sll1924; hypothetical protein
P73221	sll1925	NA	syn:sll1925	NA	hypothetical protein	NA	hypothetical protein	P73223	Sll1925 protein.	NA	746303	complement(746303..747019)	238	SYNGTS_0675	sll1925	sll1925	sll1925; hypothetical protein
P73220	sll1926	rpaC	syn:sll1926	NA	required for the state transition	NA	hypothetical protein	P73221	Sll1926 protein.	NA	744810	complement(744810..745067)	85	SYNGTS_0673	sll1926	sll1926	sll1926; hypothetical protein
P73100	sll1927	oppF	syn:sll1927	K02031 K02032	ABC-type oligopeptide transport system ATP-binding protein, contains two ATP-binding domains	NA	ABC transporter ATP-binding protein	P73220	ABC transporter.	NA	742780	complement(742780..744633)	617	SYNGTS_0672	sll1927	sll1927	sll1927; ABC transporter
P73099	sll1929	comEC	syn:sll1929	K02238	comE ORF3	comE	competence protein ComE	P73100	ComE.	NA	606465	complement(606465..608594)	709	SYNGTS_0551	comE	sll1929	comE; comE ORF3; K02238 competence protein ComEC
P77962	sll1930	ISY100k	syn:sll1930	K07494	putative transposase gene of IS630 family insertion sequence ISY100k	NA	putative transposase	P73099	Transposase.	NA	605541	complement(605541..606035)	164	SYNGTS_0550	sll1930	sll1930	sll1930; transposase
P73098	sll1931	glyA	syn:sll1931	K00600	serine hydroxymethyltransferase	gylA	serine hydroxymethyltransferase	P77962	Serine hydroxymethyltransferase (EC 2.1.2.1) (Serine methylase) (SHMT).	2.1.2.1	603443	complement(603443..604726)	427	SYNGTS_0549	gylA	sll1931	gylA; serine hydroxymethyltransferase; K00600 glycine hydroxymethyltransferase [EC:2.1.2.1]
P73097	sll1932	dnaK3, dnaK	syn:sll1932	K04043	DnaK protein 3, heat shock protein 70, molecular chaperone	dnaK	DnaK protein	P73098	Chaperone protein dnaK3 (Heat shock protein 70-3) (Heat shock 70 kDa protein 3) (HSP70-3).	NA	600942	complement(600942..603257)	771	SYNGTS_0548	dnaK	sll1932	dnaK; DnaK protein; K04043 molecular chaperone DnaK
P73095	sll1933	dnaJ	syn:sll1933	K05516	DnaJ protein, heat shock protein 40, molecular chaperone	dnaJ	DnaJ protein	P73097	Chaperone protein dnaJ 2.	NA	599910	complement(599910..600833)	307	SYNGTS_0547	dnaJ	sll1933	dnaJ; DnaJ protein; K05516 curved DNA-binding protein
P73084	sll1934	NA	syn:sll1934	NA	hypothetical protein	NA	hypothetical protein	P73095	Sll1934 protein.	NA	598484	complement(598484..598930)	148	SYNGTS_0545	sll1934	sll1934	sll1934; hypothetical protein
P73083	sll1937	fur	syn:sll1937	K03711	ferric uptake regulation protein	NA	ferric uptake regulation protein	P73084	Ferric uptake regulation protein.	NA	583157	complement(583157..583573)	138	SYNGTS_0534	fur	sll1937	fur; ferric uptake regulation protein; K03711 Fur family transcriptional regulator, ferric uptak
P73081	sll1938	NA	syn:sll1938	NA	hypothetical protein	NA	hypothetical protein	P73083	Sll1938 protein.	NA	582481	complement(582481..583092)	203	SYNGTS_0533	sll1938	sll1938	sll1938; hypothetical protein
P73080	sll1939	NA	syn:sll1939	NA	hypothetical protein	NA	NA	P73081	Sll1939 protein.	NA	581518	complement(581518..582162)	214	SYNGTS_0531	sll1939	sll1939	sll1939; hypothetical protein
P73077	sll1940	NA	syn:sll1940	NA	hypothetical protein	NA	hypothetical protein	P73080	Sll1940 protein.	NA	581052	complement(581052..581525)	157	SYNGTS_0530	sll1940	sll1940	sll1940; hypothetical protein
P73076	sll1941	gyrA	syn:sll1941	K02469	DNA gyrase subunit A	gyrA	DNA gyrase A subunit	P73077	DNA topoisomerase 4 subunit A (EC 5.99.1.-) (Topoisomerase IV subunit A).	5.99.1.3	576934	complement(576934..579696)	920	SYNGTS_0527	gyrA	sll1941	gyrA; DNA gyrase subunit A; K02469 DNA gyrase subunit A [EC:5.99.1.3]
P73067	sll1942	NA	syn:sll1942	NA	hypothetical protein	NA	NA	P73076	Sll1942 protein.	NA	576139	complement(576139..576903)	254	SYNGTS_0526	sll1942	sll1942	sll1942; hypothetical protein
P73065	sll1945	dxs	syn:sll1945	K01662	probable 1-deoxyxylulose-5-phosphate synthase	NA	1-deoxyxylulose-5-phosphate synthase	P73067	1-deoxy-D-xylulose-5-phosphate synthase (EC 2.2.1.7) (1-deoxyxylulose- 5-phosphate synthase) (DXP synthase) (DXPS).	2.2.1.7	566983	complement(566983..568905)	640	SYNGTS_0514	dxs	sll1945	dxs; 1-deoxy-D-xylulose-5-phosphate synthase; K01662 1-deoxy-D-xylulose-5-phosphate synthase [EC
P73819	sll1946	NA	syn:sll1946	NA	hypothetical protein	NA	hypothetical protein	P73065	Sll1946 protein.	NA	563448	complement(563448..565925)	825	SYNGTS_0512	sll1946	sll1946	sll1946; hypothetical protein
P73818	sll1949	NA	syn:sll1949	NA	hypothetical protein	NA	NA	P73819	Sll1949 protein.	NA	1429329	complement(1429329..1430072)	247	SYNGTS_1297	sll1949	sll1949	sll1949; hypothetical protein
P73817	sll1950	NA	syn:sll1950	NA	hypothetical protein	NA	NA	P73818	Sll1950 protein.	NA	1428196	complement(1428196..1428930)	244	SYNGTS_1296	sll1950	sll1950	sll1950; hypothetical protein
P73814	sll1951	NA	syn:sll1951	NA	hemolysin	NA	NA	P73817	Hemolysin.	NA	1422426	complement(1422426..1427651)	1741	SYNGTS_1295	sll1951	sll1951	sll1951; hemolysin
P73813	sll1954	NA	syn:sll1954	NA	hypothetical protein	NA	NA	P73814	Sll1954 protein.	NA	1419906	complement(1419906..1420511)	201	SYNGTS_1292	sll1954	sll1954	sll1954; hypothetical protein
P73808	sll1956	NA	syn:sll1956	NA	hypothetical protein	NA	hypothetical protein	P73813	Sll1956 protein.	NA	1418995	complement(1418995..1419573)	192	SYNGTS_1291	sll1956	sll1956	sll1956; hypothetical protein
P73807	sll1957	arsA, arsR	syn:sll1957	K03892	arsenical resistance operon repressor	NA	transcriptional regulator	P73808	Arsenical resistance operon repressor.	NA	1412237	complement(1412237..1412551)	104	SYNGTS_1286	arsA	sll1957	arsA; arsenical resistance operon repressor
P73806	sll1958	hisC	syn:sll1958	K00817	histidinol phosphate aminotransferase	hisC	histidinol phosphate aminotransferase	P73807	Histidinol-phosphate aminotransferase (EC 2.6.1.9) (Imidazole acetol- phosphate transaminase).	2.6.1.9	1410995	complement(1410995..1412098)	367	SYNGTS_1285	hisC	sll1958	hisC; histidinol phosphate aminotransferase; K00817 histidinol-phosphate aminotransferase [EC:2.
P73805	sll1959	suhB, ssyA	syn:sll1959	NA	extragenic suppressor	NA	probable inositol monophosphatase	P73806	Extragenic suppressor.	NA	1410187	complement(1410187..1410990)	267	SYNGTS_1284	suhB	sll1959	suhB; inositol monophosphatase
P73804	sll1960	NA	syn:sll1960	NA	hypothetical protein	NA	hypothetical protein	P73805	Sll1960 protein.	NA	1409730	complement(1409730..1410152)	140	SYNGTS_1283	sll1960	sll1960	sll1960; hypothetical protein
P73378	sll1961	NA	syn:sll1961	K07978	GntR family transciptional regulator	NA	hypothetical protein	P73804	Sll1961 protein.	NA	1408483	complement(1408483..1409514)	343	SYNGTS_1282	sll1961	sll1961	sll1961; hypothetical protein; K07978 GntR family transcriptional regulator
P73374	sll1965	NA	syn:sll1965	K09803	hypothetical protein	NA	hypothetical protein	P73378	Sll1965 protein.	NA	914780	complement(914780..915052)	90	SYNGTS_0835	sll1965	sll1965	sll1965; hypothetical protein; K09803 hypothetical protein
P73373	sll1967	NA	syn:sll1967	K00599	RNA methyltransferase, putative	NA	probable RNA methyltransferase	P73374	Hypothetical RNA methyltransferase sll1967 (EC 2.1.1.-).	2.1.1.-	909603	complement(909603..910994)	463	SYNGTS_0831	sll1967	sll1967	sll1967; hypothetical protein; K03215 23S rRNA (uracil1939-C5)-methyltransferase [EC:2.1.1.190]
P73372	sll1968	pmgA	syn:sll1968	NA	essential for photomixotrophic growth, involved in the repression of photosystem I content under high light conditions	pmgA	photomixotrophic growth related protein, PmgA	P73373	PmgA.	NA	908968	complement(908968..909636)	222	SYNGTS_0830	pmgA	sll1968	pmgA; photomixotrophic growth-like protein
P73369	sll1969	lipA	syn:sll1969	K01046	lipase homolog	NA	hypothetical protein	P73372	Sll1969 protein.	3.1.1.3	908353	complement(908353..908961)	202	SYNGTS_0829	sll1969	sll1969	sll1969; hypothetical protein
P73933	sll1971	NA	syn:sll1971	NA	hypothetical protein	NA	probable hexosyltransferase	P73369	Sll1971 protein.	NA	905575	complement(905575..906762)	395	SYNGTS_0826	sll1971	sll1971	sll1971; hypothetical protein
P73921	sll1973	NA	syn:sll1973	K08591	hypothetical protein	NA	hypothetical protein	P73933	UPF0078 membrane protein sll1973.	2.3.1.15	1575924	complement(1575924..1576592)	222	SYNGTS_1423	sll1973	sll1973	sll1973; hypothetical protein; K08591 glycerol-3-phosphate acyltransferase PlsY [EC:2.3.1.15]
P73920	sll1979	NA	syn:sll1979	NA	hypothetical protein	NA	hypothetical protein	P73921	Sll1979 protein.	NA	1559722	complement(1559722..1560150)	142	SYNGTS_1411	sll1979	sll1979	sll1979; hypothetical protein
P73918	sll1980	txlA	syn:sll1980	NA	thiol:disulfide interchange protein TrxA	trxA	thiol:disulfide interchange protein TrxA	P73920	Thiol:disulfide interchange protein txlA homolog.	NA	1559069	complement(1559069..1559611)	180	SYNGTS_1410	trxA	sll1980	trxA; thiol:disulfide interchange protein thioredoxin A
P73916	sll1981	ilvB, alsS	syn:sll1981	K01652	acetolactate synthase large subunit	ilvB	acetolactate synthase	P73918	Acetolactate synthase.	2.2.1.6	1556475	complement(1556475..1558127)	550	SYNGTS_1408	ilvB	sll1981	ilvB; acetolactate synthase; K01652 acetolactate synthase I/II/III large subunit [EC:2.2.1.6]
Q55697	sll1982	ISY352c2	syn:sll1982	NA	putative transposase gene of IS4 family insertion sequence ISY352c2	NA	putative transposase	P73916	Transposase.	NA	1555061	complement(1555061..1555774)	237	SYNGTS_1406	sll1982	sll1982	sll1982; transposase
Q55696	sll1983	ISY100n	syn:sll1983	K07494	putative transposase gene of IS630 family insertion sequence ISY100n	NA	putative transposase	Q55697	Transposase.	NA	1554417	complement(1554417..1554776)	119	SYNGTS_1405	sll1983	sll1983	sll1983; transposase
P73915	sll1984	ISY100n	syn:sll1984	K07494	putative transposase gene of IS630 family insertion sequence ISY100n	NA	putative transposase	Q55696	Transposase.	NA	1553929	complement(1553929..1554423)	164	SYNGTS_1404	sll1984	sll1984	sll1984; transposase
P73911	sll1985	ISY352c1	syn:sll1985	NA	putative transposase gene of IS4 family insertion sequence ISY352c1	NA	putative transposase	P73915	Transposase.	NA	1553601	complement(1553601..1553960)	119	SYNGTS_1403	sll1985	sll1985	sll1985; transposase
P73910	sll1987	cpx, katG	syn:sll1987	K03782	catalase peroxidase, catalase hpi	NA	peroxidase/catalase	P73911	Peroxidase/catalase (Catalase-peroxidase).	1.11.1.6 1.11.1.7	1544714	complement(1544714..1546903)	729	SYNGTS_1399	katG	sll1987	katG; catalase hpi; K03782 catalase-peroxidase [EC:1.11.1.21]
P77969	sll1988	NA	syn:sll1988	K04083	heat shock protein 33	hsp33	33 kDa chaperonin	P73910	33 kDa chaperonin (Heat shock protein 33 homolog) (HSP33).	NA	1543757	complement(1543757..1544665)	302	SYNGTS_1398	hsp33	sll1988	hsp33; hypothetical protein; K04083 molecular chaperone Hsp33
P73996	sll1994	hemB	syn:sll1994	K01698	porphobilinogen synthase (5-aminolevulinate dehydratase)	hemB	porphobilinogen synthase	P77969	Delta-aminolevulinic acid dehydratase (EC 4.2.1.24) (Porphobilinogen synthase) (ALAD) (ALADH).	4.2.1.24	1642288	complement(1642288..1643271)	327	SYNGTS_1491	hemB	sll1994	hemB; delta-aminolevulinic acid dehydratase; K01698 porphobilinogen synthase [EC:4.2.1.24]
NA	NA	NA	NA	NA	NA	NA	NA	NA	NA	NA	NA	NA	NA	SYNGTS_1492	petL	sll1994a	petL; Ycf7; K02642 cytochrome b6-f complex subunit 6
P73977	sll1995	NA	syn:sll1995	NA	hypothetical protein	NA	hypothetical protein	P73996	Sll1995 protein.	NA	1641278	complement(1641278..1642207)	309	SYNGTS_1490	sll1995	sll1995	sll1995; hypothetical protein
P73976	sll1997	ISY203h2	syn:sll1997	K07495	putative transposase gene of IS4 family insertion sequence ISY203h2	NA	putative transposase	P73977	Transposase.	NA	1624628	complement(1624628..1625095)	155	SYNGTS_1470	sll1997	sll1997	sll1997; transposase
P97153	sll1998	ISY100d	syn:sll1998	K07494	putative transposase gene of IS630 family insertion sequence ISY100d	NA	putative transposase	P73976	Transposase.	NA	1623723	complement(1623723..1624571)	282	SYNGTS_1469	sll1998	sll1998	sll1998; transposase
P73971	sll1999	ISY203h1	syn:sll1999	K07495	putative transposase gene of IS4 family insertion sequence ISY203h1	NA	putative transposase	P97153	Transposase.	NA	1623130	complement(1623130..1623648)	172	SYNGTS_1468	sll1999	sll1999	sll1999; transposase
P73680	sll2001	lap	syn:sll2001	K01255	leucine aminopeptidase	NA	leucine aminopeptidase	P73971	Probable cytosol aminopeptidase (EC 3.4.11.1) (Leucine aminopeptidase) (LAP) (Leucyl aminopeptidase).	3.4.11.1	1618127	complement(1618127..1619653)	508	SYNGTS_1463	lap	sll2001	lap; leucine aminopeptidase; K01255 leucyl aminopeptidase [EC:3.4.11.1]
P73678	sll2002	NA	syn:sll2002	NA	hypothetical protein	NA	hypothetical protein	P73680	Sll2002 protein.	NA	1272370	complement(1272370..1273248)	292	SYNGTS_1150	sll2002	sll2002	sll2002; hypothetical protein
P77966	sll2003	NA	syn:sll2003	NA	hypothetical protein	NA	hypothetical protein	P73678	Sll2003 protein.	NA	1269407	complement(1269407..1270960)	517	SYNGTS_1148	sll2003	sll2003	sll2003; hypothetical protein
P73674	sll2005	gyrB	syn:sll2005	K02470	DNA gyrase subunit B [Contains: Ssp gyrB intein]	gyrB	DNA gyrase B subunit [Contains: Ssp dnaB intein]	P77966	DNA gyrase subunit B (EC 5.99.1.3) [Contains: Ssp gyrB intein].	5.99.1.3	1264328	complement(1264328..1267564)	1078	SYNGTS_1144	gyrB	sll2005	gyrB; DNA gyrase B subunit; K02470 DNA gyrase subunit B [EC:5.99.1.3]
P73673	sll2006	NA	syn:sll2006	NA	hypothetical protein	NA	hypothetical protein	P73674	Sll2006 protein.	NA	1263823	complement(1263823..1264179)	118	SYNGTS_1143	sll2006	sll2006	sll2006; hypothetical protein
P73670	sll2007	NA	syn:sll2007	NA	hypothetical protein	NA	hypothetical protein	P73673	Sll2007 protein.	NA	1263414	complement(1263414..1263830)	138	SYNGTS_1142	sll2007	sll2007	sll2007; hypothetical protein
P73669	sll2008	NA	syn:sll2008	K01423	processing protease	NA	processing protease	P73670	Processing protease.	3.4.-.-	1259760	complement(1259760..1261052)	430	SYNGTS_1139	sll2008	sll2008	sll2008; processing protease
P73668	sll2009	NA	syn:sll2009	K01423	processing protease	NA	processing protease	P73669	Processing protease.	3.4.-.-	1258444	complement(1258444..1259751)	435	SYNGTS_1138	sll2009	sll2009	sll2009; processing protease
P73667	sll2010	murD	syn:sll2010	K01925	UDP-N-acetylmuramoylalanine-D-glutamate ligase	murD	UDP-N-acetylmuramoylalanine--D-glutamate ligase	P73668	UDP-N-acetylmuramoylalanine--D-glutamate ligase (EC 6.3.2.9) (UDP-N- acetylmuramoyl-L-alanyl-D-glutamate synthetase) (D-glutamic acid- adding enzyme).	6.3.2.9	1256905	complement(1256905..1258263)	452	SYNGTS_1137	murD	sll2010	murD; UDP-N-acetylmuramoylalanine--D-glutamate ligase; K01925 UDP-N-acetylmuramoylalanine--D-glu
P73666	sll2011	NA	syn:sll2011	NA	hypothetical protein	NA	hypothetical protein	P73667	Sll2011 protein.	NA	1256125	complement(1256125..1256751)	208	SYNGTS_1136	sll2011	sll2011	sll2011; hypothetical protein
P73665	sll2012	sigD, rpoD	syn:sll2012	K03087	RNA polymerase sigma factor	sigD	group2 RNA polymerase sigma factor SigD	P73666	RNA polymerase sigma factor.	NA	1254783	complement(1254783..1255739)	318	SYNGTS_1135	rpoD	sll2012	rpoD; RNA polymerase sigma factor; K03087 RNA polymerase nonessential primary-like sigma factor
P73664	sll2013	NA	syn:sll2013	NA	hypothetical protein	NA	hypothetical protein	P73665	Sll2013 protein.	NA	1254036	complement(1254036..1254623)	195	SYNGTS_1134	sll2013	sll2013	sll2013; hypothetical protein
P73663	sll2014	sfsA	syn:sll2014	K06206	sugar fermentation stimulation protein	NA	sugar fermentation stimulation protein	P73664	Sugar fermentation stimulation protein homolog.	NA	1253269	complement(1253269..1253982)	237	SYNGTS_1133	sfsA	sll2014	sfsA; sugar fermentation stimulation protein; K06206 sugar fermentation stimulation protein A
Q55660	sll2015	NA	syn:sll2015	NA	hypothetical protein	NA	hypothetical protein	P73663	Sll2015 protein.	NA	1252593	complement(1252593..1253207)	204	SYNGTS_1132	sll2015	sll2015	sll2015; hypothetical protein
Q55667	slr0001	NA	syn:slr0001	NA	hypothetical protein	NA	hypothetical protein	Q55660	Slr0001 protein.	NA	2464527	2464527..2465009	160	SYNGTS_2215	slr0001	slr0001	slr0001; hypothetical protein
Q55668	slr0006	NA	syn:slr0006	NA	hypothetical protein	NA	NA	Q55667	Slr0006 protein.	NA	2475195	2475195..2475848	217	SYNGTS_2222	slr0006	slr0006	slr0006; hypothetical protein
Q55669	slr0007	NA	syn:slr0007	NA	hypothetical protein	NA	probable sugar-phosphate nucleotidyltransferase	Q55668	Slr0007 protein.	NA	2476020	2476020..2476781	253	SYNGTS_2223	slr0007	slr0007	slr0007; hypothetical protein; K15669 D-glycero-alpha-D-manno-heptose 1-phosphate guanylyltransf
P54205	slr0008	ctpA	syn:slr0008	K03797	carboxyl-terminal processing protease	ctpA	carboxyl-terminal processing protease	Q55669	Carboxyl-terminal-processing protease precursor (EC 3.4.21.102).	3.4.21.102	2476853	2476853..2478136	427	SYNGTS_2224	ctpA	slr0008	ctpA; carboxyl-terminal processing protease; K03797 carboxyl-terminal processing protease [EC:3.
Q55670	slr0009	rbcL	syn:slr0009	K01601	ribulose 1,5-bisphosphate carboxylase/oxygenase large subunit	rbcL	ribulose bisphosphate carboxylase large subunit	P54205	Ribulose bisphosphate carboxylase large chain (EC 4.1.1.39) (RuBisCO large subunit).	4.1.1.39	2478414	2478414..2479826	470	SYNGTS_2225	rbcL	slr0009	rbcL; ribulose-1,5-bisphosphate carboxylase/oxygenase large subunit; K01601 ribulose-bisphosphat
P54206	slr0011	rbcX	syn:slr0011	NA	possible Rubisco chaperonin	rbcX	hypothetical protein	Q55670	Hypothetical protein rbcX.	NA	2480034	2480034..2480444	136	SYNGTS_2226	rbcX	slr0011	rbcX; Rubisco chaperonin
Q55671	slr0012	rbcS	syn:slr0012	K01602	ribulose 1,5-bisphosphate carboxylase/oxygenase small subunit	rbcS	ribulose bisphosphate carboxylase small subunit	P54206	Ribulose bisphosphate carboxylase small chain (EC 4.1.1.39) (RuBisCO small subunit).	4.1.1.39	2480477	2480477..2480818	113	SYNGTS_2227	rbcS	slr0012	rbcS; ribulose bisphosphate carboxylase small subunit; K01602 ribulose-bisphosphate carboxylase
Q57208	slr0013	NA	syn:slr0013	NA	hypothetical protein	NA	hypothetical protein	Q55671	Slr0013 protein.	NA	2481361	2481361..2481888	175	SYNGTS_2228	slr0013	slr0013	slr0013; hypothetical protein
Q57310	slr0014	mgtC	syn:slr0014	K07507	Mg2+ transport ATPase	NA	Mg2+ transport ATPase	Q57208	Hypothetical protein slr0014.	NA	2481984	2481984..2482688	234	SYNGTS_2229	mgtC	slr0014	mgtC; Mg2+ transport ATPase; K07507 putative Mg2+ transporter-C (MgtC) family protein
Q55672	slr0015	lpxB	syn:slr0015	K00748	lipid A disaccharide synthase	NA	lipid A disaccharide synthase	Q57310	Lipid-A-disaccharide synthase (EC 2.4.1.182).	2.4.1.182	2483643	2483643..2484827	394	SYNGTS_2231	lpxB	slr0015	lpxB; lipid A disaccharide synthase; K00748 lipid-A-disaccharide synthase [EC:2.4.1.182]
Q55673	slr0016	NA	syn:slr0016	NA	hypothetical protein	NA	hypothetical protein	Q55672	Slr0016 protein.	NA	2485646	2485646..2486194	182	SYNGTS_2233	slr0016	slr0016	slr0016; hypothetical protein
Q55674	slr0017	murA	syn:slr0017	K00790	UDP-N-acetylglucosamine 1-carboxyvinyltransferase	murZ	UDP-N-acetylglucosamine 1-carboxyvinyltransferase	Q55673	UDP-N-acetylglucosamine 1-carboxyvinyltransferase (EC 2.5.1.7) (Enoylpyruvate transferase) (UDP-N-acetylglucosamine enolpyruvyl transferase) (EPT).	2.5.1.7	2486607	2486607..2487923	438	SYNGTS_2234	murZ	slr0017	murZ; UDP-N-acetylglucosamine1-carboxyvinyltransferase; K00790 UDP-N-acetylglucosamine 1-carboxy
Q55676	slr0018	fumC	syn:slr0018	K01679	fumarate hydratase	NA	fumarase	Q55674	Fumarate hydratase class II (EC 4.2.1.2) (Fumarase C).	4.2.1.2	2488028	2488028..2489428	466	SYNGTS_2235	fumC	slr0018	fumC; fumarase; K01679 fumarate hydratase, class II [EC:4.2.1.2]
Q55681	slr0019	NA	syn:slr0019	NA	hypothetical protein	NA	NA	Q55676	Slr0019 protein.	NA	2490326	2490326..2493004	892	SYNGTS_2237	slr0019	slr0019	slr0019; hypothetical protein; K07347 outer membrane usher protein
Q55682	slr0020	recG	syn:slr0020	K03655	DNA recombinase	recG	DNA recombinase	Q55681	ATP-dependent DNA helicase recG (EC 3.6.1.-).	3.6.1.-	2497726	2497726..2500221	831	SYNGTS_2242	recG	slr0020	recG; DNA recombinase; K03655 ATP-dependent DNA helicase RecG [EC:3.6.4.12]
Q55439	slr0021	sppA2	syn:slr0021	K04773	protease IV	NA	protease	Q55682	Putative protease slr0021 (EC 3.4.21.-).	3.4.21.-	2500322	2500322..2501155	277	SYNGTS_2243	sppA	slr0021	sppA; protease IV; K04773 protease IV [EC:3.4.21.-]
Q55441	slr0022	NA	syn:slr0022	K06940	hypothetical protein	NA	hypothetical protein	Q55439	Slr0022 protein.	NA	3140307	3140307..3140678	123	SYNGTS_2818	slr0022	slr0022	slr0022; hypothetical protein; K06940
Q55449	slr0023	NA	syn:slr0023	NA	hypothetical protein	NA	NA	Q55441	Slr0023 protein.	NA	3142957	3142957..3143571	204	SYNGTS_2820	slr0023	slr0023	slr0023; hypothetical protein
P54691	slr0031	NA	syn:slr0031	NA	hypothetical protein	NA	hypothetical protein	Q55449	Slr0031 protein.	NA	3154910	3154910..3156664	584	SYNGTS_2828	slr0031	slr0031	slr0031; hypothetical protein
Q55450	slr0032	ilvE	syn:slr0032	K00826	branched-chain amino acid aminotransferase	NA	probable branched-chain amino acid aminotransferase	P54691	Probable branched-chain-amino-acid aminotransferase (EC 2.6.1.42) (BCAT).	2.6.1.42	3156760	3156760..3157677	305	SYNGTS_2829	ilvE	slr0032	ilvE; branched-chain amino acid aminotransferase; K00826 branched-chain amino acid aminotransfer
Q55453	slr0033	NA	syn:slr0033	K02435	glutamyl-tRNA(Gln) amidotransferase subunit C	NA	glutamyl-tRNA(Gln) amidotransferase subunit C	Q55450	Glutamyl-tRNA(Gln) amidotransferase subunit C (EC 6.3.5.-) (Glu-ADT subunit C).	6.3.5.6 6.3.5.7	3157734	3157734..3158048	104	SYNGTS_2830	slr0033	slr0033	slr0033; hypothetical protein; K02435 aspartyl-tRNA(Asn)/glutamyl-tRNA(Gln) amidotransferase sub
Q55457	slr0036	aspC, aat	syn:slr0036	NA	aspartate aminotransferase	aspC	aspartate aminotransferase	Q55453	Aspartate aminotransferase.	NA	3160717	3160717..3161886	389	SYNGTS_2833	aspC	slr0036	aspC; aspartate aminotransferase
Q55458	slr0038	NA	syn:slr0038	NA	hypothetical protein	NA	hypothetical protein	Q55457	Slr0038 protein.	NA	3166050	3166050..3166448	132	SYNGTS_2837	slr0038	slr0038	slr0038; hypothetical protein
Q55460	slr0039	NA	syn:slr0039	K06873	hypothetical protein	NA	hypothetical protein	Q55458	Hypothetical protein slr0039.	NA	3166607	3166607..3167680	357	SYNGTS_2838	slr0039	slr0039	slr0039; hypothetical protein; K06873
Q55461	slr0040	cmpA	syn:slr0040	K11950	ABC-type bicarbonate transport system substrate-binding protein	cmpA	bicarbonate transport bicarbonate-binding protein CmpA	Q55460	Bicarbonate transporter.	NA	3169054	3169054..3170412	452	SYNGTS_2840	cmpA	slr0040	cmpA; bicarbonate transporter; K11950 bicarbonate transport system substrate-binding protein
Q59991	slr0041	cmpB	syn:slr0041	K11951	ABC-type bicarbonate transport system permease protein	cmpB	bicarbonate transport permease protein CmpB	Q55461	Hypothetical protein cmpB.	NA	3170475	3170475..3171317	280	SYNGTS_2841	cmpB	slr0041	cmpB; hypothetical protein; K11951 bicarbonate transport system permease protein
Q55462	slr0042	NA	syn:slr0042	NA	probable porin	NA	probable porin; major outer membrane protein	Q59991	Slr0042 protein.	NA	3171428	3171428..3173158	576	SYNGTS_2842	slr0042	slr0042	slr0042; hypothetical protein
Q55463	slr0043	cmpC	syn:slr0043	K11952	ABC-type bicarbonate transport system ATP-binding protein	cmpC	bicarbonate transport ATP-binding protein CmpC	Q55462	Nitrate transport protein; NrtC.	3.6.3.-	3173335	3173335..3175338	667	SYNGTS_2843	nrtC	slr0043	nrtC; nitrate transport protein subunit NrtC; K11952 bicarbonate transport system ATP-binding pr
Q55131	slr0044	cmpD	syn:slr0044	K11953	ABC-type bicarbonate transport system ATP-binding protein	cmpD	bicarbonate transport ATP-binding protein CmpD	Q55463	Nitrate transport protein; NrtD.	3.6.3.-	3175411	3175411..3176259	282	SYNGTS_2844	nrtD	slr0044	nrtD; nitrate transport protein subunit NrtD; K11953 bicarbonate transport system ATP-binding pr
Q55132	slr0049	NA	syn:slr0049	NA	hypothetical protein	NA	hypothetical protein	Q55131	Slr0049 protein.	NA	2562953	2562953..2564149	398	SYNGTS_2301	slr0049	slr0049	slr0049; hypothetical protein; K00290 saccharopine dehydrogenase (NAD+, L-lysine forming) [EC:1.
Q55136	slr0050	ycf56	syn:slr0050	K00784	hypothetical protein	NA	hypothetical protein	Q55132	Ribonuclease Z (EC 3.1.26.11) (RNase Z) (tRNase Z) (tRNA 3 endonuclease).	3.1.26.11	2564465	2564465..2565445	326	SYNGTS_2303	slr0050	slr0050	slr0050; hypothetical protein; K00784 ribonuclease Z [EC:3.1.26.11]
Q55142	slr0051	ecaB, icfA	syn:slr0051	K01673	periplasmic beta-type carbonic anhydrase	icfA	carbonic anhydrase	Q55136	Carbonic anhydrase.	4.2.1.1	2568182	2568182..2568973	263	SYNGTS_2307	icfA	slr0051	icfA; carbonic anhydrase; K01673 carbonic anhydrase [EC:4.2.1.1]
Q55143	slr0053	NA	syn:slr0053	K07042	hypothetical protein	NA	hypothetical protein	Q55142	UPF0054 protein slr0053.	NA	2576285	2576285..2576824	179	SYNGTS_2314	slr0053	slr0053	slr0053; hypothetical protein; K07042 probable rRNA maturation factor
Q55144	slr0054	dgkA	syn:slr0054	K00901	diacylglycerol kinase	NA	diacylglycerol kinase	Q55143	Probable diacylglycerol kinase (EC 2.7.1.107) (DAGK) (Diglyceride kinase) (DGK).	2.7.1.107	2576889	2576889..2577416	175	SYNGTS_2315	dgkA	slr0054	dgkA; diacylglycerol kinase; K00901 diacylglycerol kinase (ATP dependent) [EC:2.7.1.107]
Q55145	slr0055	trpG	syn:slr0055	K01658	anthranilate synthase component II	trpG	anthranilate synthase component II	Q55144	Anthranilate synthase component II.	4.1.3.27	2577552	2577552..2578043	163	SYNGTS_2316	trpG	slr0055	trpG; anthranilate synthase component II; K01658 anthranilate synthase component II [EC:4.1.3.27
Q55149	slr0056	chlG, G4	syn:slr0056	K04040	chlorophyll a synthase	chlG	chlorophyll a synthase	Q55145	Chlorophyll a synthase.	2.5.1.62	2578187	2578187..2579161	324	SYNGTS_2317	chlG	slr0056	chlG; chlorophyll a synthase; K04040 chlorophyll synthase [EC:2.5.1.62]
Q55150	slr0058	NA	syn:slr0058	NA	hypothetical protein	NA	hypothetical protein	Q55149	Slr0058 protein.	NA	2582441	2582441..2582869	142	SYNGTS_2322	slr0058	slr0058	slr0058; hypothetical protein
Q55151	slr0059	NA	syn:slr0059	NA	hypothetical protein	NA	NA	Q55150	Slr0059 protein.	NA	2583030	2583030..2583335	101	SYNGTS_2323	slr0059	slr0059	slr0059; hypothetical protein
Q55152	slr0060	NA	syn:slr0060	K07001	hypothetical protein	NA	NA	Q55151	Slr0060 protein.	NA	2583410	2583410..2584519	369	SYNGTS_2324	slr0060	slr0060	slr0060; hypothetical protein; K07001 NTE family protein
Q55155	slr0061	NA	syn:slr0061	NA	hypothetical protein	NA	NA	Q55152	Slr0061 protein.	NA	2584793	2584793..2585458	221	SYNGTS_2325	slr0061	slr0061	slr0061; hypothetical protein
Q55156	slr0063	pilB1, gspE1	syn:slr0063	K02652	pilus biogenesis protein homologous to general secretion pathway protein E	NA	general secretion pathway protein E	Q55155	General secretion pathway protein E.	NA	2589851	2589851..2591869	672	SYNGTS_2329	gspE	slr0063	gspE; general secretion pathway protein E; K02652 type IV pilus assembly protein PilB
Q55157	slr0064	NA	syn:slr0064	K07444	hypothetical protein	NA	hypothetical protein	Q55156	UPF0020 protein slr0064.	NA	2591953	2591953..2593107	384	SYNGTS_2330	slr0064	slr0064	slr0064; hypothetical protein; K07444 putative N6-adenine-specific DNA methylase [EC:2.1.1.-]
Q55158	slr0065	NA	syn:slr0065	NA	hypothetical protein	NA	hypothetical protein	Q55157	Slr0065 protein.	NA	2593329	2593329..2593967	212	SYNGTS_2331	slr0065	slr0065	slr0065; hypothetical protein
P53383	slr0066	ribD	syn:slr0066	K11752	diaminohydroxyphosphoribosylaminopyrimidine deaminase / 5-amino-6-(5-phosphoribosylamino)uracil reductase	ribD	riboflavin biosynthesis protein RibD	Q55158	Riboflavin biosynthesis protein ribD [Includes: Diaminohydroxyphosphoribosylaminopyrimidine deaminase (EC 3.5.4.26) (Riboflavin-specific deaminase); 5-amino-6-(5- phosphoribosylamino)uracil reductase (EC 1.1.1.193) (HTP reductase)].	1.1.1.193 3.5.4.26	2594055	2594055..2595161	368	SYNGTS_2332	ribG	slr0066	ribG; riboflavin biosynthesis protein; K11752 diaminohydroxyphosphoribosylaminopyrimidine deamin
Q55161	slr0067	MRP	syn:slr0067	K03593	MRP protein homolog	NA	MRP protein homolog	P53383	Protein mrp homolog.	NA	2596787	2596787..2597848	353	SYNGTS_2334	slr0067	slr0067	slr0067; ATP-binding protein involved in chromosome partitioning MRP; K03593 ATP-binding protein
Q55163	slr0069	NA	syn:slr0069	NA	hypothetical protein	NA	NA	Q55161	Slr0069 protein.	NA	2599315	2599315..2599974	219	SYNGTS_2336	slr0069	slr0069	slr0069; hypothetical protein
Q55787	slr0070	fmt	syn:slr0070	K00604	methionyl-tRNA formyltransferase	fmt	methionyl-tRNA formyltransferase	Q55163	Methionyl-tRNA formyltransferase (EC 2.1.2.9).	2.1.2.9	2600705	2600705..2601697	330	SYNGTS_2338	fmt	slr0070	fmt; methionyl-tRNA formyltransferase; K00604 methionyl-tRNA formyltransferase [EC:2.1.2.9]
Q55788	slr0072	gidB	syn:slr0072	K03501	glucose inhibited division protein B	gidB	glucose inhibited division protein B	Q55787	Methyltransferase gidB (EC 2.1.-.-) (Glucose-inhibited division protein B).	2.1.-.-	2868767	2868767..2869561	264	SYNGTS_2577	gidB	slr0072	gidB; glucose inhibited division protein B; K03501 16S rRNA (guanine527-N7)-methyltransferase [E
Q55790	slr0073	pilL-N, cheA, hik36	syn:slr0073	K02487	Hpt domain of chemotaxis protein CheA, a part of two-component hybrid histidine kinase	NA	two-component sensor histidine kinase	Q55788	Sensory transduction histidine kinase.	NA	2869752	2869752..2870699	315	SYNGTS_2578	slr0073	slr0073	slr0073; sensory transduction histidine kinase Hik36/PilL
Q55791	slr0074	ycf24	syn:slr0074	K09014	ABC transporter subunit	NA	ABC transporter subunit	Q55790	UPF0051 protein slr0074.	NA	2871674	2871674..2873116	480	SYNGTS_2580	ycf24	slr0074	ycf24; Fe-S assembly protein SufB; K09014 Fe-S cluster assembly protein SufB
Q55792	slr0075	ycf16	syn:slr0075	K09013	probable ATP-dependent transporter subunit	NA	ABC transporter ATP-binding protein	Q55791	Probable ATP-dependent transporter slr0075.	NA	2873258	2873258..2874028	256	SYNGTS_2581	ycf16	slr0075	ycf16; ABC transporter subunit Ycf16; K09013 Fe-S cluster assembly ATP-binding protein
Q55793	slr0076	NA	syn:slr0076	K09015	hypothetical protein	NA	hypothetical protein	Q55792	UPF0051 protein slr0076.	NA	2874164	2874164..2875525	453	SYNGTS_2582	slr0076	slr0076	slr0076; hypothetical protein; K09015 Fe-S cluster assembly protein SufD
Q55798	slr0077	sufS, nifS	syn:slr0077	K11717	cysteine desulfurase	nifS	cysteine desulfurase	Q55793	Probable cysteine desulfurase (EC 2.8.1.7).	2.8.1.7 4.4.1.16	2875593	2875593..2876855	420	SYNGTS_2583	nifS	slr0077	nifS; NifS protein; K11717 cysteine desulfurase / selenocysteine lyase [EC:2.8.1.7 4.4.1.16]
Q55799	slr0078	NA	syn:slr0078	K01737	6-pyruvoyl tetrahydrobiopterin synthase	NA	putative 6-pyruvoyl tetrahydrobiopterin synthase	Q55798	Putative 6-pyruvoyl tetrahydrobiopterin synthase (EC 4.2.3.12) (PTPS) (PTP synthase).	4.2.3.12	2880766	2880766..2881155	129	SYNGTS_2588	slr0078	slr0078	slr0078; hypothetical protein; K01737 6-pyruvoyltetrahydropterin/6-carboxytetrahydropterin synth
Q55801	slr0079	gspE2, pilB2	syn:slr0079	NA	general secretion pathway protein E	NA	probable general secretion pathway protein E	Q55799	General secretion pathway protein E.	NA	2881378	2881378..2883819	813	SYNGTS_2589	gspE	slr0079	gspE; general secretion pathway protein E
Q55802	slr0080	rnhA	syn:slr0080	K03469	ribonuclease H	rnhA	ribonuclease H	Q55801	Ribonuclease HI (EC 3.1.26.4) (RNase HI).	3.1.26.4	2884357	2884357..2884839	160	SYNGTS_2591	rnhA	slr0080	rnhA; ribonuclease H; K03469 ribonuclease HI [EC:3.1.26.4]
Q55803	slr0081	phoB, hisB, rre29, sphR	syn:slr0081	K07657	phosphate-sensing response regulator,two-component response regulator (OmpR subfamily)	NA	two-component response regulator OmpR subfamily	Q55802	OmpR subfamily.	NA	2885022	2885022..2885810	262	SYNGTS_2592	slr0081	slr0081	slr0081; OmpR subfamily protein PhoB/HisB/SphR/Rre29; K07657 two-component system, OmpR family,
Q55804	slr0082	NA	syn:slr0082	NA	salt-regulated gene, function unknown	NA	hypothetical protein	Q55803	UPF0004 protein slr0082.	NA	2886182	2886182..2887513	443	SYNGTS_2593	slr0082	slr0082	slr0082; hypothetical protein; K14441 ribosomal protein S12 methylthiotransferase [EC:2.-.-.-]
Q55805	slr0083	crhR,deaD	syn:slr0083	K05592	ATP-dependent RNA helicase	crhR	RNA helicase Light	Q55804	ATP-dependent RNA helicase; DeaD.	NA	2887644	2887644..2889122	492	SYNGTS_2594	deaD	slr0083	deaD; ATP-dependent RNA helicase DeaD; K05592 ATP-dependent RNA helicase DeaD [EC:3.6.4.13]
Q55807	slr0084	hisH	syn:slr0084	K02501	amidotransferase	hisH	amidotransferase HisH	Q55805	Imidazole glycerol phosphate synthase subunit hisH (EC 2.4.2.-) (IGP synthase glutamine amidotransferase subunit) (IGP synthase subunit hisH) (ImGP synthase subunit hisH) (IGPS subunit hisH).	2.4.2.-	2890566	2890566..2891198	210	SYNGTS_2596	hisH	slr0084	hisH; N-acetyl-glutamate gamma-semialdehyde dehydrogenase; K02501 glutamine amidotransferase [EC
Q55808	slr0086	NA	syn:slr0086	NA	hypothetical protein	NA	similar to DnaK protein	Q55807	Slr0086 protein.	NA	2893184	2893184..2894779	531	SYNGTS_2598	slr0086	slr0086	slr0086; hypothetical protein
Q55809	slr0088	crtO	syn:slr0088	K02292	beta-carotene ketolase	crtO	beta-carotene ketolase	Q55808	B-carotene ketolase.	NA	2894946	2894946..2896574	542	SYNGTS_2599	crtO	slr0088	crtO; b-carotene ketolase; K02292 beta-carotene ketolase (CrtO type)
Q55810	slr0089	VTE4	syn:slr0089	K05928	gamma-tocopherol methyltransferase, homolog of erg6/sed6	NA	gamma-tocopherol methyltransferase	Q55809	Delta(24)-sterol C-methyltransferase.	2.1.1.95	2896657	2896657..2897610	317	SYNGTS_2600	slr0089	slr0089	slr0089; methyltransferase; K05928 tocopherol O-methyltransferase [EC:2.1.1.95]
Q55811	slr0090	ppd	syn:slr0090	K00457	4-hydroxyphenylpyruvate dioxygenase	NA	probable 4-hydroxyphenylpyruvate dioxygenase	Q55810	Hypothetical protein slr0090.	1.13.11.27	2897634	2897634..2898653	339	SYNGTS_2601	ppd	slr0090	ppd; 4-hydroxyphenylpyruvic acid dioxygenase; K00457 4-hydroxyphenylpyruvate dioxygenase [EC:1.1
Q55812	slr0091	NA	syn:slr0091	K00128	aldehyde dehydrogenase	NA	aldehyde dehydrogenase	Q55811	Aldehyde dehydrogenase.	1.2.1.3	2898710	2898710..2900080	456	SYNGTS_2602	slr0091	slr0091	slr0091; aldehyde dehydrogenase; K00128 aldehyde dehydrogenase (NAD+) [EC:1.2.1.3]
P50027	slr0092	NA	syn:slr0092	NA	hypothetical protein	NA	hypothetical protein	Q55812	Slr0092 protein.	NA	2900089	2900089..2900862	257	SYNGTS_2603	slr0092	slr0092	slr0092; hypothetical protein
Q55813	slr0093	dnaJ	syn:slr0093	K05516	DnaJ protein, heat shock protein 40, molecular chaperone	dnaJ	DnaJ protein	P50027	DnAJ-like protein slr0093.	NA	2900980	2900980..2901978	332	SYNGTS_2604	dnaJ	slr0093	dnaJ; DnaJ protein; K05516 curved DNA-binding protein
Q55814	slr0095	NA	syn:slr0095	K00599	O-methyltransferase	NA	O-methyltransferase	Q55813	O-methyltransferase.	2.1.1.-	2902007	2902007..2902669	220	SYNGTS_2605	slr0095	slr0095	slr0095; O-methyltransferase
Q55871	slr0096	NA	syn:slr0096	K03321	low affinity sulfate transporter	NA	low affinity sulfate transporter	Q55814	Low affinity sulfate transporter.	NA	2902831	2902831..2904501	556	SYNGTS_2606	slr0096	slr0096	slr0096; low affinity sulfate transporter; K03321 sulfate permease, SulP family
Q55873	slr0099	ISY352f	syn:slr0099	NA	putative transposase gene of IS4 family insertion sequence ISY352f	NA	putative transposase	Q55871	Transposase.	NA	2968169	2968169..2969188	339	SYNGTS_2668	slr0099	slr0099	slr0099; transposase
P54371	slr0103	NA	syn:slr0103	NA	hypothetical protein	NA	NA	Q55873	Slr0103 protein.	NA	2972782	2972782..2973222	146	SYNGTS_2671	slr0103	slr0103	slr0103; hypothetical protein
Q55876	slr0104	NA	syn:slr0104	K07037	hypothetical protein	NA	hypothetical protein	P54371	Hypothetical protein slr0104.	NA	2973268	2973268..2975703	811	SYNGTS_2672	slr0104	slr0104	slr0104; hypothetical protein; K07037
Q55877	slr0105	NA	syn:slr0105	NA	hypothetical protein	NA	hypothetical protein	Q55876	Slr0105 protein.	NA	2978508	2978508..2979896	462	SYNGTS_2675	slr0105	slr0105	slr0105; hypothetical protein
Q55881	slr0106	NA	syn:slr0106	NA	hypothetical protein	NA	NA	Q55877	Slr0106 protein.	NA	2979896	2979896..2980600	234	SYNGTS_2676	slr0106	slr0106	slr0106; hypothetical protein
Q55882	slr0108	NA	syn:slr0108	NA	hypothetical protein	NA	NA	Q55881	Slr0108 protein.	NA	2984985	2984985..2986241	418	SYNGTS_2681	slr0108	slr0108	slr0108; hypothetical protein
Q55886	slr0109	NA	syn:slr0109	NA	hypothetical protein	NA	NA	Q55882	Slr0109 protein.	NA	2986238	2986238..2987194	318	SYNGTS_2682	slr0109	slr0109	slr0109; hypothetical protein
Q55887	slr0110	NA	syn:slr0110	K03496	hypothetical protein	NA	hypothetical protein	Q55886	Slr0110 protein.	NA	2992055	2992055..2992690	211	SYNGTS_2686	slr0110	slr0110	slr0110; hypothetical protein; K03496 chromosome partitioning protein
Q55888	slr0111	NA	syn:slr0111	NA	hypothetical protein	NA	NA	Q55887	Slr0111 protein.	NA	2992802	2992802..2993323	173	SYNGTS_2687	slr0111	slr0111	slr0111; hypothetical protein
Q55889	slr0112	NA	syn:slr0112	NA	hypothetical protein	NA	NA	Q55888	Slr0112 protein.	NA	2993505	2993505..2994062	185	SYNGTS_2688	slr0112	slr0112	slr0112; hypothetical protein
Q55890	slr0114	NA	syn:slr0114	NA	putative PP2C-type protein phosphatase	NA	NA	Q55889	Slr0114 protein.	NA	2994185	2994185..2995717	510	SYNGTS_2689	slr0114	slr0114	slr0114; hypothetical protein
Q55891	slr0115	rpaA, rre31, crr31	syn:slr0115	K10697	two-component response regulator (OmpR subfamily)	NA	two-component response regulator OmpR subfamily	Q55890	OmpR subfamily.	NA	2995908	2995908..2996633	241	SYNGTS_2690	rpaA	slr0115	rpaA; OmpR subfamily protein RpaA/Ycf27/Crr31/Rre31; K10697 two-component system, OmpR family, r
Q55894	slr0116	pcyA	syn:slr0116	K05371	3Z-phycocyanobilin:ferredoxin oxidoreductase	NA	phycocyanobilin:ferredoxin oxidoreductase	Q55891	Phycocyanobilin:ferredoxin oxidoreductase (EC 1.3.7.5).	1.3.7.5	2996695	2996695..2997441	248	SYNGTS_2691	slr0116	slr0116	slr0116; hypothetical protein; K05371 phycocyanobilin:ferredoxin oxidoreductase [EC:1.3.7.5]
Q55895	slr0118	thiC	syn:slr0118	K03147	thiamin biosynthesis protein ThiC	thiC	thiamine biosynthesis protein ThiC	Q55894	Thiamine biosynthesis protein thiC.	NA	2999181	2999181..3000560	459	SYNGTS_2694	thiC	slr0118	thiC; thiamine biosynthesis protein ThiC; K03147 thiamine biosynthesis protein ThiC
Q55896	slr0119	brkB	syn:slr0119	K07058	serum resistance locus BrkB	NA	hypothetical protein	Q55895	Serum resistance locus; BrkB.	NA	3000786	3000786..3001742	318	SYNGTS_2695	rbn	slr0119	rbn; ribonuclease BN; K07058 membrane protein
Q55897	slr0120	NA	syn:slr0120	NA	hypothetical protein	NA	probable tRNA/rRNA methyltransferase	Q55896	Slr0120 protein.	NA	3002075	3002075..3002797	240	SYNGTS_2696	slr0120	slr0120	slr0120; hypothetical protein; K02533 tRNA/rRNA methyltransferase [EC:2.1.1.-]
P74441	slr0121	NA	syn:slr0121	K01467	putative beta-lactamase	NA	hypothetical protein	Q55897	Slr0121 protein.	3.5.2.6	3002966	3002966..3004453	495	SYNGTS_2697	slr0121	slr0121	slr0121; hypothetical protein; K17836 beta-lactamase class A [EC:3.5.2.6]
P74442	slr0142	NA	syn:slr0142	NA	hypothetical protein	NA	hypothetical protein	P74441	Slr0142 protein.	NA	2172365	2172365..2173099	244	SYNGTS_1971	slr0142	slr0142	slr0142; hypothetical protein
P74443	slr0143	hat	syn:slr0143	NA	beta transducin-like Hat protein, involved in the control of a high-affinity transport system for inorganic carbon	NA	WD-repeat protein	P74442	Hypothetical WD repeat protein slr0143.	NA	2173197	2173197..2176772	1191	SYNGTS_1972	hat	slr0143	hat; hypothetical protein
P74444	slr0144	NA	syn:slr0144	K07013	hypothetical protein	NA	hypothetical protein	P74443	Slr0144 protein.	NA	2177115	2177115..2177903	262	SYNGTS_1973	slr0144	slr0144	slr0144; hypothetical protein
P74445	slr0145	NA	syn:slr0145	NA	hypothetical protein	NA	NA	P74444	Slr0145 protein.	NA	2177900	2177900..2178310	136	SYNGTS_1974	slr0145	slr0145	slr0145; hypothetical protein
P74446	slr0146	NA	syn:slr0146	NA	hypothetical protein	NA	hypothetical protein	P74445	Slr0146 protein.	NA	2178325	2178325..2178837	170	SYNGTS_1975	slr0146	slr0146	slr0146; hypothetical protein
P74447	slr0147	NA	syn:slr0147	K07013	hypothetical protein	NA	hypothetical protein	P74446	Slr0147 protein.	NA	2178840	2178840..2179505	221	SYNGTS_1976	slr0147	slr0147	slr0147; hypothetical protein
P74448	slr0148	NA	syn:slr0148	NA	hypothetical protein	NA	hypothetical protein	P74447	Ferredoxin.	NA	2179537	2179537..2180019	160	SYNGTS_1977	slr0148	slr0148	slr0148; ferredoxin
P74449	slr0149	NA	syn:slr0149	NA	hypothetical protein	NA	hypothetical protein	P74448	Slr0149 protein.	NA	2180073	2180073..2180543	156	SYNGTS_1978	slr0149	slr0149	slr0149; hypothetical protein
P74450	slr0150	petF, fdx	syn:slr0150	K02639	ferredoxin, petF-like protein, expression is negatively regulated by light	petF	ferredoxin	P74449	Ferredoxin.	NA	2180577	2180577..2180888	103	SYNGTS_1979	petF	slr0150	petF; ferredoxin; K02639 ferredoxin
P74451	slr0151	NA	syn:slr0151	NA	hypothetical protein	NA	NA	P74450	Slr0151 protein.	NA	2181013	2181013..2181975	320	SYNGTS_1980	slr0151	slr0151	slr0151; hypothetical protein
P74459	slr0152	spkG, pknD	syn:slr0152	K08884	putative eukaryotic-type serine/threonine protein kinase	NA	serine/threonine protein kinase	P74451	Serine/threonine protein kinase.	2.7.11.1	2182063	2182063..2183958	631	SYNGTS_1981	slr0152	slr0152	slr0152; serine/threonine protein kinase; K08884 serine/threonine protein kinase, bacterial [EC:
P74460	slr0156	clpB2	syn:slr0156	K03695	ClpB protein	clpB	ClpB protein	P74459	Chaperone clpB 1.	NA	2194405	2194405..2197101	898	SYNGTS_1989	clpB	slr0156	clpB; ClpB protein; K03695 ATP-dependent Clp protease ATP-binding subunit ClpB
P74463	slr0157	NA	syn:slr0157	NA	hypothetical protein	NA	NA	P74460	Slr0157 protein.	NA	2197132	2197132..2197620	162	SYNGTS_1990	slr0157	slr0157	slr0157; hypothetical protein
P74464	slr0161	pilT1	syn:slr0161	K02669	twitching motility protein	pilT	twitching motility protein PilT	P74463	Twitching motility protein.	NA	2202944	2202944..2204053	369	SYNGTS_1993	pilT	slr0161	pilT; twitching motility protein; K02669 twitching motility protein PilT
P74465	slr0162	pilC, gspF	syn:slr0162	K02653	a part of pilC, required for twitching motility	pilC	similar to fimbrial assembly protein PilC	P74464	General secretion pathway protein F.	NA	2204157	2204157..2204654	165	SYNGTS_1994	pilC	slr0162	pilC; pilin biogenesis protein; K02653 type IV pilus assembly protein PilC
P74466	slr0163	pilC'	syn:slr0163	K02653	a part of pilC, pilin biogenesis protein	pilC	similar to fimbrial assembly protein PilC	P74465	Pilin biogenesis protein.	NA	2204629	2204629..2205372	247	NA	NA	NA	NA
P74467	slr0164	clpP4, clpR	syn:slr0164	K01358	ATP-dependent Clp protease, Clp-like subunit, the predicted protein for this gene lacks the active site motifs characteristic of ClpP proteases	clpP	ATP-dependent Clp protease proteolytic subunit	P74466	Putative ATP-dependent Clp protease proteolytic subunit-like (Endopeptidase Clp-like).	3.4.21.92	2205774	2205774..2206451	225	SYNGTS_1995	clpP4	slr0164	clpP4; ATP-dependent Clp protease proteolytic subunit; K01358 ATP-dependent Clp protease, protea
P74472	slr0165	clpP3	syn:slr0165	K01358	ATP-dependent Clp protease proteolytic subunit 3	clpP	ATP-dependent Clp protease proteolytic subunit	P74467	Probable ATP-dependent Clp protease proteolytic subunit 3 (EC 3.4.21.92) (Endopeptidase Clp 3).	3.4.21.92	2206551	2206551..2207159	202	SYNGTS_1996	clpP3	slr0165	clpP3; ATP-dependent Clp protease proteolytic subunit; K01358 ATP-dependent Clp protease, protea
Q55549	slr0166	ISY523n	syn:slr0166	K07492	putative transposase gene of IS5 family insertion sequence ISY523n	NA	putative transposase	P74472	Transposase.	NA	2210626	2210626..2210928	100	SYNGTS_2002	slr0166	slr0166	slr0166; transposase
Q55550	slr0168	NA	syn:slr0168	NA	hypothetical protein	NA	NA	Q55549	Slr0168 protein.	NA	2300515	2300515..2302446	643	SYNGTS_2084	slr0168	slr0168	slr0168; hypothetical protein
[truncated: 1,827 more rows]

## Sheet: Prochlorococcus MED4
Supplementary table 2B. Key for Prochlorococcus marinus pastoris CCMP 1986 (MED4) gene IDs in the UniProt, IMG, and ProPortal databases.
[truncated: 2,239 more rows]

[truncated: 1 more sheets: Orthologs_IMG]
